# Supplementary material for: Automated Identification of Core Regulatory Genes in Human Gene Regulatory Networks
Source: PLoS Comput Biol. 2015 Sep 22;11(9):e1004504. doi: 10.1371/journal.pcbi.1004504 (PMC4578944; doi:10.1371/journal.pcbi.1004504)
Supplement: S1 Data — Contains integrated human TF-miRNA-mRNA network dataset, MCF-7 ER network dataset, source code for LR, PCA, SVR and SVC analysis on MCF-7 ER network. (ZIP) [file pcbi.1004504.s002.zip]

Archive with 9 entries (8 files):
- S1Data/
- S1Data/GeneExpressionModeling.py
- S1Data/Integrated_Network_Edgelist.txt
- S1Data/Integrated_Network_Nodelist.txt
- S1Data/MCF7_ER_network_edgelist.txt
- S1Data/MCF7_ER_network_kshell_nodelist.txt
- S1Data/MCF7_ER_network_nodelist.txt
- S1Data/Readme.txt
- S1Data/TopRegulators.py
