# Supplementary material for: Automated Identification of Core Regulatory Genes in Human Gene Regulatory Networks
Source: PLoS Comput Biol. 2015 Sep 22;11(9):e1004504. doi: 10.1371/journal.pcbi.1004504 (PMC4578944; doi:10.1371/journal.pcbi.1004504)
Supplement: S1 Data — Contains integrated human TF-miRNA-mRNA network dataset, MCF-7 ER network dataset, source code for LR, PCA, SVR and SVC analysis on MCF-7 ER network. (ZIP) [file pcbi.1004504.s002.zip › S1Data/GeneExpressionModeling.py]

import math
import pandas
import numpy
import networkx
from sklearn.decomposition import PCA
from sklearn import cross_validation
from sklearn import svm
from sklearn import metrics
from sklearn import linear_model
import types


def makedelim(x, delim):
    st = ""
    L = len(x)
    if L > 0:
        if type(x[0]) == types.ListType:
            st = makedelim(x[0], delim)
        else:
            st = str(x[0])
        for i in range(1, L):
            st += delim
            if type(x[i]) == types.ListType:
                st += makedelim(x[i], delim)  # Recursion
            else:
                st += str(x[i])
    return (st)

# -------------------------------------------------------------
# Read in the MCF7 ER network
# -------------------------------------------------------------

table01 = pandas.read_csv("MCF7_ER_network_nodelist.txt", sep="\t")

table02 = pandas.read_csv("MCF7_ER_network_edgelist.txt", sep="\t", header=None)

net01 = networkx.DiGraph()
for i in table01.index:
    net01.add_node(table01["GeneName"][i], nodetype=int(table01["NodeType"][i]),
                   updownstat=int(table01["UpDownStat"][i]), indegree=int(table01["In-Degree"][i]),
                   outdegree=int(table01["Out-Degree"][i]), reloutdegree=int(table01["Relative Out-Degree"][i]))

for i in table02.index:
    net01.add_edge(table02[0][i], table02[1][i])

# -------------------------------------------------------------
# Define top regulators by various ranking strategies
# -------------------------------------------------------------

top_reg = {}
name = {}

top_reg[1] = ["HSA-MIR-941", "GATA4", "PGR", "SIM1", "CXCL12", "HSA-MIR-653", "HSA-MIR-489", "EGR3", "SOX3", "HEY2",
              "MYBL1", "HSA-MIR-548M", "TMEM229A", "FOXE3", "FOXC2", "CREB3L1", "GRHL3", "MYB", "HSA-MIR-623",
              "HSA-MIR-1231"]
top_reg[2] = ["MYC", "ELF1", "TAF1", "E2F6", "E2F1", "HDAC2", "EGR1", "CHD2", "GATA2", "USF1", "RAD21", "IRF1", "GABPA",
              "FOXA1", "AR", "SMC3", "SRF", "RFX5", "GATA3", "ZNF143"]
top_reg[3] = ["PURB", "HNRNPD", "NFAT5", "ZBTB4", "CHD2", "STAT3", "HMGB1", "NAA15", "ILF3", "CREB1", "FOXN2", "NCOA3",
              "GABPB1", "HBP1", "HIF1A", "AFF4", "ZNF143", "ELK4", "KLF10", "ZNF367"]
top_reg[4] = ["MYC", "ELF1", "TAF1", "E2F6", "E2F1", "EGR1", "HDAC2", "CHD2", "GATA2", "RAD21", "USF1", "IRF1", "AR",
              "GABPA", "FOXA1", "SMC3", "GATA3", "YBX1", "SRF", "ZNF143"]
top_reg[5] = ["MYC", "E2F6", "ELF1", "YBX1", "E2F1", "STAT3", "GABPA", "CHD2", "EGR1", "ESR1", "TAF1", "SRF", "ZNF143",
              "RAD21", "FOS", "ELK4", "GATA2", "AR", "TFAP2C", "JUNB"]
top_reg[6] = ["MYC", "MYB", "ATF3", "RUNX3", "BRCA1", "PPARA", "ESR1", "SMAD7", "CXCL12", "ASCL1", "LMO2", "CDKN1A",
              "E2F1", "TCERG1", "SOX9", "TP53", "ETS2", "SMAD3", "TFAP2C", "MEIS2"]
top_reg[7] = ["MYC", "ELF1", "TAF1", "E2F6", "E2F1", "HDAC2", "EGR1", "CHD2", "USF1", "RAD21", "IRF1", "GABPA", "SMC3",
              "SRF", "RFX5", "GATA3", "ZNF143", "YBX1", "USF2", "STAT3"]
top_reg[8] = ["ESR1", "STAT2", "TP63", "HSA-MIR-4800-5P", "GATA3", "HIF1A", "NFYA", "TFAP2C", "IRF1", "SREBF1",
              "GTF2F1", "ATF3", "BHLHE40", "HSA-MIR-4640-3P", "RFX5", "PBX3", "SMARCC1", "E2F1", "USF2", "FOXA1"]

name[1] = "Most_Differentially_Expressed"
name[2] = "Maximum_out-degree"
name[3] = "Maximum_in-degree"
name[4] = "Closeness_centrality"
name[5] = "Betweenness_centrality"
name[6] = "Pagerank"
name[7] = "K-core"
name[8] = "Maximum target fold enrichment"

# -------------------------------------------------------------
# Create model matrices
# -------------------------------------------------------------

def create_model_matrices(net, regulatorlist):
    # Creating matrices for gene expression modeling
    nreg = len(regulatorlist)
    predictionlist = set(net.nodes()).difference(regulatorlist)
    npred = len(predictionlist)
    mat_X = numpy.zeros((npred, nreg))
    mat_Y = numpy.int_(numpy.zeros(npred))
    for mi, pred in enumerate(predictionlist):
        for mj, reg in enumerate(regulatorlist):
            try:
                _ = net.edge[reg][pred]
                mat_X[mi, mj] = 1
            except KeyError:
                pass
        if not (numpy.isnan(net.node[pred]["updownstat"])):
            mat_Y[mi] = net.node[pred]["updownstat"] * 2 - 1
    return (mat_X, mat_Y)


mX = {}
mY = {}
for i in range(1, 9):
    (mX[i], mY[i]) = create_model_matrices(net01, top_reg[i])

# -------------------------------------------------------------
# Split data for cross validation
# -------------------------------------------------------------

trainX = {}
trainY = {}
testX = {}
testY = {}

for i in range(1, 9):
    skf = cross_validation.StratifiedKFold(mY[i], 5)
    trainX[i] = {}
    trainY[i] = {}
    testX[i] = {}
    testY[i] = {}
    j = 0
    for train, test in skf:
        j += 1
        trainX[i][j] = mX[i][train]
        trainY[i][j] = mY[i][train]
        testX[i][j] = mX[i][test]
        testY[i][j] = mY[i][test]

# -------------------------------------------------------------
# Modeling by linear regression
# -------------------------------------------------------------

file1 = open("Loadings.txt", "w")
print "\nModeling by linear regression\n"

for i in range(1, 9):
    auroc1 = []
    print >> file1, makedelim([name[i], top_reg[i]], "\t")
    for j in trainX[i].keys():
        regr = linear_model.LinearRegression()
        regr.fit(trainX[i][j], trainY[i][j])
        yyt = testY[i][j]
        yys = regr.predict(testX[i][j])
        fpr, tpr, thresholds = metrics.roc_curve(yyt, yys, pos_label=1)
        auroc = metrics.auc(fpr, tpr)
        auroc1.append(auroc)
        print >> file1, makedelim([j, list(regr.coef_)], "\t")
    print name[i], numpy.mean(auroc1)
file1.close()

# -------------------------------------------------------------
# Modeling by PCA
# -------------------------------------------------------------

print "\nModeling by PCA\n"

for i in range(1, 9):
    pcadevice = PCA(n_components=1)
    pca = pcadevice.fit(mX[i]).transform(mX[i])
    fpr, tpr, thresholds = metrics.roc_curve(mY[i], pca, pos_label=1)
    auroc1 = metrics.auc(fpr, tpr)
    fpr, tpr, thresholds = metrics.roc_curve(mY[i], pca, pos_label=-1)
    auroc2 = metrics.auc(fpr, tpr)
    print name[i], max(auroc1, auroc2)

# -------------------------------------------------------------
# Modeling by SVM (SVC)
# -------------------------------------------------------------

file1 = open("SVM_Results.txt", "w")

print "\nModeling by SVC\n"
print "Performing grid search for best C and G parameters of SVM"
print "Note: this may take considerable amount of running time"


def accuConf(C):
    # Classification accuracy from confusion matrix
    N = C.shape[0]
    pn = [0.0] * N
    for i in range(N):
        tn = C[i][i]
        tfn = numpy.sum(C[i, :])
        pn[i] = tn / tfn
    return (pn)


for i in range(1, 9):
    trial = 0
    for cc in range(0, 14, 1):
        myC = math.pow(2, cc)
        for gg in range(-8, 13, 1):
            myG = math.pow(2, gg)
            trial += 1
            cmatrix = numpy.zeros((2, 2))
            mcc = []
            for j in trainX[i].keys():
                clf = svm.SVC(kernel='rbf', C=myC, gamma=myG)
                _ = clf.fit(trainX[i][j], trainY[i][j])
                yys = clf.predict(testX[i][j])
                yyt = testY[i][j]
                icmatrix = metrics.confusion_matrix(yyt, yys)
                cmatrix += icmatrix
                mcc.append(metrics.matthews_corrcoef(yyt, yys))
                del (clf)
            pa = accuConf(cmatrix)
            mccavg = numpy.mean(mcc)
            print name[i], trial, myC, myG, pa, mccavg
            print >> file1, name[i], trial, myC, myG, pa, mccavg
            file1.flush()


# -------------------------------------------------------------
# Modeling by SVM (SVR)
# -------------------------------------------------------------

print "\nModeling by SVR\n"
print "Performing grid search for best C and G parameters of SVM"
print "Note: this may take considerable amount of running time"

for i in range(1, 9):
    trial = 0
    for cc in range(0, 14, 1):
        myC = math.pow(2, cc)
        for gg in range(-8, 13, 1):
            myG = math.pow(2, gg)
            trial += 1
            auroc = []
            for j in trainX[i].keys():
                clf = svm.SVR(kernel='rbf', C=myC, gamma=myG)
                _ = clf.fit(trainX[i][j], trainY[i][j])
                yys = clf.predict(testX[i][j])
                yyt = testY[i][j]
                fpr, tpr, thresholds = metrics.roc_curve(yyt, yys, pos_label=1)
                auroc.append(metrics.auc(fpr, tpr))
                del (clf)
            aurocavg = numpy.mean(auroc)
            print name[i], trial, myC, myG, aurocavg
            print >> file1, name[i], trial, myC, myG, aurocavg
            file1.flush()

file1.close()
