# Supplementary material for: Automated Identification of Core Regulatory Genes in Human Gene Regulatory Networks
Source: PLoS Comput Biol. 2015 Sep 22;11(9):e1004504. doi: 10.1371/journal.pcbi.1004504 (PMC4578944; doi:10.1371/journal.pcbi.1004504)
Supplement: S1 Data — Contains integrated human TF-miRNA-mRNA network dataset, MCF-7 ER network dataset, source code for LR, PCA, SVR and SVC analysis on MCF-7 ER network. (ZIP) [file pcbi.1004504.s002.zip › S1Data/Integrated_Network_Edgelist.txt]

Source	Target	SourceNodeType	TargetNodeType
AFF4	CDKN2A	0	2
AHR	CYP1A1	0	2
AHR	CYP1A2	0	2
AHR	CYP1B1	0	2
AHR	FOS	0	0
AHR	SOS1	0	2
AHR	UGT1A6	0	2
AR	A4GNT	0	2
AR	AADAC	0	2
AR	AADACL4	0	2
AR	AAGAB	0	2
AR	AAK1	0	2
AR	AASS	0	2
AR	ABCA1	0	2
AR	ABCA10	0	2
AR	ABCA12	0	2
AR	ABCA2	0	2
AR	ABCA4	0	2
AR	ABCB11	0	2
AR	ABCC1	0	2
AR	ABCC12	0	2
AR	ABCC2	0	2
AR	ABCC3	0	2
AR	ABCC4	0	2
AR	ABCC5	0	2
AR	ABCC8	0	2
AR	ABCC9	0	2
AR	ABCD2	0	2
AR	ABCE1	0	2
AR	ABCF1	0	2
AR	ABCG2	0	2
AR	ABHD12	0	2
AR	ABHD2	0	2
AR	ABHD4	0	2
AR	ABHD5	0	2
AR	ABHD6	0	2
AR	ABI2	0	2
AR	ABI3BP	0	2
AR	ABL1	0	0
AR	ABL2	0	2
AR	ABLIM1	0	2
AR	ABLIM3	0	2
AR	ABR	0	2
AR	ABTB2	0	2
AR	ACACB	0	2
AR	ACAD11	0	2
AR	ACAD8	0	2
AR	ACADM	0	2
AR	ACAN	0	2
AR	ACAP2	0	2
AR	ACAT2	0	2
AR	ACBD6	0	2
AR	ACE	0	2
AR	ACIN1	0	2
AR	ACMSD	0	2
AR	ACO1	0	2
AR	ACOT11	0	2
AR	ACOT7	0	2
AR	ACOT9	0	2
AR	ACOX3	0	2
AR	ACOXL	0	2
AR	ACP1	0	2
AR	ACP6	0	2
AR	ACPL2	0	2
AR	ACPP	0	2
AR	ACPT	0	2
AR	ACSL1	0	2
AR	ACSL3	0	2
AR	ACSL4	0	2
AR	ACSM5	0	2
AR	ACSS2	0	2
AR	ACTA1	0	2
AR	ACTBL2	0	2
AR	ACTC1	0	2
AR	ACTL8	0	2
AR	ACTN1	0	2
AR	ACTN4	0	2
AR	ACTR1B	0	2
AR	ACTR2	0	2
AR	ACTR3	0	2
AR	ACVR1	0	2
AR	ACVR2B	0	2
AR	ACVRL1	0	2
AR	ACYP1	0	2
AR	ACYP2	0	2
AR	ADAM10	0	2
AR	ADAM12	0	2
AR	ADAM17	0	2
AR	ADAM19	0	2
AR	ADAM23	0	2
AR	ADAM9	0	2
AR	ADAMTS1	0	2
AR	ADAMTS12	0	2
AR	ADAMTS14	0	2
AR	ADAMTS15	0	2
AR	ADAMTS16	0	2
AR	ADAMTS17	0	2
AR	ADAMTS18	0	2
AR	ADAMTS19	0	2
AR	ADAMTS4	0	2
AR	ADAMTS5	0	2
AR	ADAMTS6	0	2
AR	ADAMTS7	0	2
AR	ADAMTS9	0	2
AR	ADAMTSL1	0	2
AR	ADAMTSL3	0	2
AR	ADAMTSL4	0	2
AR	ADAR	0	2
AR	ADARB1	0	2
AR	ADARB2	0	2
AR	ADAT2	0	2
AR	ADC	0	2
AR	ADCK4	0	2
AR	ADCY10	0	2
AR	ADCY8	0	2
AR	ADCY9	0	2
AR	ADCYAP1R1	0	2
AR	ADD1	0	2
AR	ADD3	0	2
AR	ADH5	0	2
AR	ADH7	0	2
AR	ADHFE1	0	2
AR	ADIPOR1	0	2
AR	ADK	0	2
AR	ADM	0	2
AR	ADNP	0	0
AR	ADORA1	0	2
AR	ADORA2B	0	2
AR	ADORA3	0	2
AR	ADPRH	0	2
AR	ADPRHL1	0	2
AR	ADRA1B	0	2
AR	ADRA1D	0	2
AR	ADRA2A	0	2
AR	ADRB2	0	2
AR	ADRBK2	0	2
AR	ADSS	0	2
AR	AFAP1	0	2
AR	AFAP1L2	0	2
AR	AFF1	0	0
AR	AFF2	0	2
AR	AFF3	0	2
AR	AFG3L2	0	2
AR	AFP	0	2
AR	AGA	0	2
AR	AGAP1	0	2
AR	AGAP3	0	2
AR	AGBL1	0	2
AR	AGBL4	0	2
AR	AGFG2	0	2
AR	AGK	0	2
AR	AGL	0	2
AR	AGPAT5	0	2
AR	AGPAT9	0	2
AR	AGPS	0	2
AR	AGTPBP1	0	2
AR	AGXT2	0	2
AR	AHCY	0	2
AR	AHCYL1	0	2
AR	AHDC1	0	2
AR	AHI1	0	2
AR	AHNAK	0	2
AR	AHR	0	0
AR	AHRR	0	2
AR	AIDA	0	2
AR	AIFM1	0	2
AR	AIG1	0	2
AR	AIM1	0	2
AR	AK2	0	2
AR	AK3	0	2
AR	AK4	0	2
AR	AK5	0	2
AR	AKAP10	0	2
AR	AKAP12	0	2
AR	AKAP13	0	2
AR	AKAP2	0	2
AR	AKAP4	0	2
AR	AKAP6	0	2
AR	AKAP7	0	2
AR	AKAP9	0	2
AR	AKIP1	0	2
AR	AKIRIN1	0	2
AR	AKIRIN2	0	2
AR	AKNA	0	0
AR	AKNAD1	0	2
AR	AKR1B1	0	2
AR	AKR1B10	0	2
AR	AKT2	0	2
AR	AKT3	0	2
AR	ALCAM	0	2
AR	ALDH1A1	0	2
AR	ALDH1A2	0	2
AR	ALDH1A3	0	2
AR	ALDH1B1	0	2
AR	ALDH3A2	0	2
AR	ALDH8A1	0	2
AR	ALDH9A1	0	2
AR	ALG1	0	2
AR	ALG10B	0	2
AR	ALG14	0	2
AR	ALG1L	0	2
AR	ALG2	0	2
AR	ALK	0	2
AR	ALKBH3	0	2
AR	ALKBH8	0	2
AR	ALMS1	0	2
AR	ALOX15B	0	2
AR	ALOX5AP	0	2
AR	ALPK2	0	2
AR	ALPL	0	2
AR	ALS2	0	2
AR	ALS2CR11	0	2
AR	ALS2CR8	0	0
AR	AMACR	0	2
AR	AMBRA1	0	2
AR	AMH	0	2
AR	AMIGO2	0	2
AR	AMMECR1	0	2
AR	AMN1	0	2
AR	AMOTL1	0	2
AR	AMOTL2	0	2
AR	AMPD3	0	2
AR	AMPH	0	2
AR	AMT	0	2
AR	AMY2B	0	2
AR	AMZ2P1	0	2
AR	ANAPC1	0	2
AR	ANAPC10	0	2
AR	ANAPC13	0	2
AR	ANAPC16	0	2
AR	ANAPC4	0	2
AR	ANGPT1	0	2
AR	ANGPTL2	0	2
AR	ANGPTL3	0	2
AR	ANGPTL4	0	2
AR	ANK1	0	2
AR	ANK2	0	2
AR	ANK3	0	2
AR	ANKDD1B	0	2
AR	ANKFN1	0	2
AR	ANKFY1	0	2
AR	ANKH	0	2
AR	ANKK1	0	2
AR	ANKMY1	0	2
AR	ANKRD1	0	2
AR	ANKRD11	0	2
AR	ANKRD13A	0	2
AR	ANKRD13C	0	2
AR	ANKRD17	0	2
AR	ANKRD2	0	2
AR	ANKRD28	0	2
AR	ANKRD29	0	2
AR	ANKRD33B	0	2
AR	ANKRD34A	0	2
AR	ANKRD35	0	2
AR	ANKRD36B	0	2
AR	ANKRD37	0	2
AR	ANKRD40	0	2
AR	ANKRD44	0	2
AR	ANKRD50	0	2
AR	ANKRD54	0	2
AR	ANKRD55	0	2
AR	ANKRD60	0	2
AR	ANKS1A	0	2
AR	ANKS1B	0	2
AR	ANKUB1	0	2
AR	ANO10	0	2
AR	ANO4	0	2
AR	ANO6	0	2
AR	ANP32A	0	2
AR	ANP32B	0	2
AR	ANP32C	0	2
AR	ANPEP	0	2
AR	ANTXR1	0	2
AR	ANTXR2	0	2
AR	ANXA1	0	2
AR	ANXA10	0	2
AR	ANXA11	0	2
AR	ANXA13	0	2
AR	ANXA2	0	2
AR	ANXA3	0	2
AR	ANXA4	0	2
AR	ANXA5	0	2
AR	ANXA6	0	2
AR	ANXA7	0	2
AR	ANXA8	0	2
AR	ANXA8L2	0	2
AR	ANXA9	0	2
AR	AOAH	0	2
AR	AOX1	0	2
AR	AP1AR	0	2
AR	AP1B1	0	2
AR	AP1M1	0	2
AR	AP1S3	0	2
AR	AP3D1	0	2
AR	AP3S2	0	2
AR	AP4E1	0	2
AR	AP4S1	0	2
AR	APAF1	0	2
AR	APBA1	0	2
AR	APBB2	0	2
AR	APCDD1L	0	2
AR	APCS	0	2
AR	APH1B	0	2
AR	APLF	0	2
AR	APLNR	0	2
AR	APLP2	0	2
AR	APOB	0	2
AR	APOBEC2	0	2
AR	APOF	0	2
AR	APOL6	0	2
AR	APOM	0	2
AR	APOO	0	2
AR	APOOL	0	2
AR	APP	0	2
AR	APPL1	0	2
AR	APPL2	0	2
AR	AQP11	0	2
AR	AQP3	0	2
AR	AQPEP	0	2
AR	AR	0	0
AR	ARCN1	0	2
AR	AREG	0	2
AR	ARF1	0	2
AR	ARF3	0	2
AR	ARF4	0	2
AR	ARFGAP3	0	2
AR	ARFGEF2	0	2
AR	ARGLU1	0	2
AR	ARHGAP10	0	2
AR	ARHGAP11A	0	2
AR	ARHGAP11B	0	2
AR	ARHGAP12	0	2
AR	ARHGAP15	0	2
AR	ARHGAP17	0	2
AR	ARHGAP18	0	2
AR	ARHGAP21	0	2
AR	ARHGAP22	0	2
AR	ARHGAP23	0	2
AR	ARHGAP24	0	2
AR	ARHGAP25	0	2
AR	ARHGAP26	0	2
AR	ARHGAP29	0	2
AR	ARHGAP31	0	2
AR	ARHGAP35	0	2
AR	ARHGAP42	0	2
AR	ARHGAP5	0	2
AR	ARHGAP6	0	2
AR	ARHGAP8	0	2
AR	ARHGEF10	0	2
AR	ARHGEF10L	0	2
AR	ARHGEF12	0	2
AR	ARHGEF18	0	2
AR	ARHGEF2	0	2
AR	ARHGEF26	0	2
AR	ARHGEF3	0	2
AR	ARHGEF38	0	2
AR	ARHGEF40	0	2
AR	ARHGEF6	0	2
AR	ARHGEF7	0	2
AR	ARHGEF9	0	2
AR	ARID1A	0	2
AR	ARID1B	0	2
AR	ARID2	0	2
AR	ARID3B	0	2
AR	ARID4B	0	2
AR	ARID5A	0	2
AR	ARID5B	0	2
AR	ARIH1	0	2
AR	ARIH2	0	2
AR	ARL13A	0	2
AR	ARL15	0	2
AR	ARL3	0	2
AR	ARL4C	0	2
AR	ARL6IP1	0	2
AR	ARL6IP5	0	2
AR	ARL8B	0	2
AR	ARMC2	0	2
AR	ARMC8	0	2
AR	ARMCX5	0	2
AR	ARNT	0	0
AR	ARNT2	0	0
AR	ARNTL2	0	0
AR	ARPC2	0	2
AR	ARPC5	0	2
AR	ARPP21	0	2
AR	ARRB1	0	2
AR	ARRDC2	0	2
AR	ARRDC3	0	2
AR	ARRDC4	0	2
AR	ARSB	0	2
AR	ARSE	0	2
AR	ARSG	0	2
AR	ARSJ	0	2
AR	ART3	0	2
AR	ASAP1	0	2
AR	ASAP2	0	2
AR	ASAP3	0	2
AR	ASB1	0	2
AR	ASB13	0	2
AR	ASB15	0	2
AR	ASB3	0	2
AR	ASB5	0	2
AR	ASB7	0	2
AR	ASB9P1	0	2
AR	ASCC2	0	2
AR	ASCC3	0	2
AR	ASH1L	0	2
AR	ASIP	0	2
AR	ASNA1	0	2
AR	ASPH	0	2
AR	ASPHD2	0	2
AR	ASPM	0	2
AR	ASRGL1	0	2
AR	ASS1	0	2
AR	ASTE1	0	2
AR	ASTN1	0	2
AR	ASTN2	0	2
AR	ASXL1	0	2
AR	ATAD2B	0	2
AR	ATAD3B	0	2
AR	ATAD3C	0	2
AR	ATAT1	0	2
AR	ATF2	0	0
AR	ATF3	0	0
AR	ATF4	0	0
AR	ATF6	0	0
AR	ATF6B	0	0
AR	ATF7	0	0
AR	ATG13	0	2
AR	ATG14	0	2
AR	ATG3	0	2
AR	ATG4B	0	2
AR	ATG5	0	2
AR	ATG7	0	2
AR	ATL3	0	2
AR	ATOH8	0	2
AR	ATOX1	0	2
AR	ATP10A	0	2
AR	ATP10D	0	2
AR	ATP11B	0	2
AR	ATP11C	0	2
AR	ATP13A2	0	2
AR	ATP1A1	0	2
AR	ATP1A2	0	2
AR	ATP1A4	0	2
AR	ATP1B1	0	2
AR	ATP1B3	0	2
AR	ATP1B4	0	2
AR	ATP2A2	0	2
AR	ATP2B2	0	2
AR	ATP2B4	0	2
AR	ATP5D	0	2
AR	ATP5E	0	2
AR	ATP5F1	0	2
AR	ATP5L	0	2
AR	ATP5O	0	2
AR	ATP6V0A1	0	2
AR	ATP6V0B	0	2
AR	ATP6V0D1	0	2
AR	ATP6V1A	0	2
AR	ATP6V1B2	0	2
AR	ATP6V1G1	0	2
AR	ATP6V1G3	0	2
AR	ATP6V1H	0	2
AR	ATP8A2	0	2
AR	ATP8B1	0	2
AR	ATP8B4	0	2
AR	ATP9A	0	2
AR	ATPAF2	0	2
AR	ATR	0	2
AR	ATRIP	0	2
AR	ATRNL1	0	2
AR	ATXN1	0	2
AR	ATXN10	0	2
AR	ATXN2	0	2
AR	ATXN7	0	2
AR	ATXN7L1	0	2
AR	AUH	0	2
AR	AUTS2	0	2
AR	AVEN	0	2
AR	AVL9	0	2
AR	AXL	0	2
AR	AZI2	0	2
AR	B2M	0	2
AR	B3GALNT2	0	2
AR	B3GALT2	0	2
AR	B3GALT4	0	2
AR	B3GALT5	0	2
AR	B3GAT1	0	2
AR	B3GNT2	0	2
AR	B3GNT5	0	2
AR	B4GALT1	0	2
AR	B4GALT3	0	2
AR	B4GALT4	0	2
AR	B4GALT5	0	2
AR	B9D1	0	2
AR	BAALC	0	2
AR	BABAM1	0	2
AR	BACE1	0	2
AR	BACE2	0	2
AR	BACH1	0	0
AR	BACH2	0	0
AR	BAG2	0	2
AR	BAG3	0	2
AR	BAG4	0	2
AR	BAI2	0	2
AR	BAIAP2	0	2
AR	BAIAP2L1	0	2
AR	BANK1	0	2
AR	BANP	0	0
AR	BARHL2	0	0
AR	BASP1	0	2
AR	BATF	0	0
AR	BAZ1A	0	2
AR	BAZ2B	0	2
AR	BBIP1	0	2
AR	BBS10	0	2
AR	BBS5	0	2
AR	BBS7	0	2
AR	BBS9	0	2
AR	BBX	0	2
AR	BCAN	0	2
AR	BCAP29	0	2
AR	BCAR3	0	2
AR	BCAS1	0	2
AR	BCAS3	0	2
AR	BCAT1	0	2
AR	BCKDHB	0	2
AR	BCKDK	0	2
AR	BCL10	0	2
AR	BCL2	0	2
AR	BCL2L1	0	2
AR	BCL2L10	0	2
AR	BCL2L11	0	2
AR	BCL2L13	0	2
AR	BCL2L14	0	2
AR	BCL3	0	0
AR	BCL6	0	0
AR	BCL9	0	2
AR	BCL9L	0	2
AR	BCLAF1	0	0
AR	BCOR	0	2
AR	BCR	0	2
AR	BDH1	0	2
AR	BDH2	0	2
AR	BDKRB1	0	2
AR	BDKRB2	0	2
AR	BDNF	0	2
AR	BEND3	0	2
AR	BEND6	0	2
AR	BEST1	0	2
AR	BEST2	0	2
AR	BEST3	0	2
AR	BFSP1	0	2
AR	BFSP2	0	2
AR	BHLHE40	0	0
AR	BICC1	0	2
AR	BICD1	0	2
AR	BID	0	2
AR	BIN1	0	2
AR	BIN3	0	2
AR	BIRC2	0	2
AR	BIRC3	0	2
AR	BIRC6	0	2
AR	BIVM	0	2
AR	BLCAP	0	2
AR	BLK	0	2
AR	BLM	0	2
AR	BLOC1S1	0	2
AR	BLOC1S2	0	2
AR	BLZF1	0	0
AR	BMF	0	2
AR	BMP1	0	2
AR	BMP2K	0	2
AR	BMP6	0	2
AR	BMP7	0	2
AR	BMP8A	0	2
AR	BMP8B	0	2
AR	BMPER	0	2
AR	BMPR1A	0	0
AR	BMPR1B	0	2
AR	BMPR2	0	2
AR	BNC1	0	0
AR	BNC2	0	2
AR	BNIP3L	0	2
AR	BOC	0	2
AR	BOLA2	0	2
AR	BOLA3	0	2
AR	BORA	0	2
AR	BPGM	0	2
AR	BPHL	0	2
AR	BPTF	0	2
AR	BRCC3	0	2
AR	BRD2	0	2
AR	BRD4	0	2
AR	BRE	0	2
AR	BRMS1L	0	2
AR	BROX	0	2
AR	BRWD1	0	2
AR	BTBD1	0	2
AR	BTBD11	0	2
AR	BTBD19	0	2
AR	BTBD3	0	2
AR	BTBD9	0	2
AR	BTC	0	2
AR	BTD	0	2
AR	BTF3L4	0	2
AR	BTG1	0	2
AR	BTG2	0	0
AR	BTG3	0	2
AR	BTLA	0	2
AR	BTN3A2	0	2
AR	BTRC	0	2
AR	BYSL	0	2
AR	BZW2	0	2
AR	C10ORF107	0	2
AR	C10ORF11	0	2
AR	C10ORF118	0	2
AR	C10ORF12	0	2
AR	C10ORF129	0	2
AR	C10ORF32	0	2
AR	C10ORF54	0	2
AR	C10ORF55	0	2
AR	C10ORF62	0	2
AR	C10ORF67	0	2
AR	C10ORF76	0	2
AR	C11ORF16	0	2
AR	C11ORF24	0	2
AR	C11ORF34	0	2
AR	C11ORF44	0	2
AR	C11ORF45	0	2
AR	C11ORF49	0	2
AR	C11ORF52	0	2
AR	C11ORF54	0	2
AR	C11ORF71	0	2
AR	C11ORF86	0	2
AR	C11ORF88	0	2
AR	C11ORF96	0	2
AR	C12ORF4	0	2
AR	C12ORF75	0	2
AR	C12ORF77	0	2
AR	C14ORF1	0	2
AR	C14ORF132	0	2
AR	C14ORF159	0	2
AR	C14ORF166	0	2
AR	C14ORF182	0	2
AR	C14ORF37	0	2
AR	C14ORF79	0	2
AR	C14ORF93	0	2
AR	C15ORF27	0	2
AR	C15ORF41	0	2
AR	C15ORF52	0	2
AR	C15ORF54	0	2
AR	C15ORF60	0	2
AR	C16ORF3	0	2
AR	C16ORF45	0	2
AR	C16ORF46	0	2
AR	C16ORF52	0	2
AR	C16ORF96	0	2
AR	C17ORF105	0	2
AR	C17ORF47	0	2
AR	C17ORF58	0	2
AR	C17ORF67	0	2
AR	C17ORF80	0	2
AR	C17ORF85	0	2
AR	C18ORF25	0	2
AR	C18ORF54	0	2
AR	C18ORF63	0	2
AR	C18ORF8	0	2
AR	C19ORF21	0	2
AR	C19ORF26	0	2
AR	C19ORF33	0	2
AR	C19ORF35	0	2
AR	C19ORF47	0	2
AR	C19ORF48	0	2
AR	C1ORF100	0	2
AR	C1ORF105	0	2
AR	C1ORF110	0	2
AR	C1ORF116	0	2
AR	C1ORF122	0	2
AR	C1ORF131	0	2
AR	C1ORF138	0	2
AR	C1ORF141	0	2
AR	C1ORF147	0	2
AR	C1ORF168	0	2
AR	C1ORF172	0	2
AR	C1ORF174	0	2
AR	C1ORF189	0	2
AR	C1ORF191	0	2
AR	C1ORF198	0	2
AR	C1ORF21	0	2
AR	C1ORF210	0	2
AR	C1ORF213	0	2
AR	C1ORF220	0	2
AR	C1ORF226	0	2
AR	C1ORF228	0	2
AR	C1ORF43	0	2
AR	C1ORF56	0	2
AR	C1ORF63	0	2
AR	C1ORF87	0	2
AR	C1QL3	0	2
AR	C1QTNF4	0	2
AR	C1QTNF7	0	2
AR	C1R	0	2
AR	C1S	0	2
AR	C20ORF111	0	2
AR	C20ORF194	0	2
AR	C20ORF196	0	2
AR	C20ORF197	0	2
AR	C20ORF26	0	2
AR	C20ORF96	0	2
AR	C21ORF128	0	2
AR	C21ORF67	0	2
AR	C21ORF91	0	2
AR	C22ORF24	0	2
AR	C22ORF26	0	2
AR	C22ORF39	0	2
AR	C2CD2	0	2
AR	C2CD3	0	2
AR	C2ORF16	0	2
AR	C2ORF49	0	2
AR	C2ORF61	0	2
AR	C2ORF68	0	2
AR	C2ORF73	0	2
AR	C3ORF38	0	2
AR	C3ORF49	0	2
AR	C3ORF52	0	2
AR	C3ORF58	0	2
AR	C3ORF65	0	2
AR	C3ORF67	0	2
AR	C4BPA	0	2
AR	C4ORF19	0	2
AR	C4ORF22	0	2
AR	C4ORF3	0	2
AR	C4ORF32	0	2
AR	C4ORF45	0	2
AR	C4ORF46	0	2
AR	C4ORF51	0	2
AR	C5ORF27	0	2
AR	C5ORF45	0	2
AR	C5ORF56	0	2
AR	C5ORF63	0	2
AR	C6ORF1	0	2
AR	C6ORF100	0	2
AR	C6ORF106	0	2
AR	C6ORF141	0	2
AR	C6ORF170	0	2
AR	C6ORF195	0	2
AR	C6ORF201	0	2
AR	C6ORF211	0	2
AR	C6ORF223	0	2
AR	C6ORF47	0	2
AR	C6ORF62	0	2
AR	C6ORF89	0	2
AR	C7ORF10	0	2
AR	C7ORF29	0	2
AR	C7ORF33	0	2
AR	C7ORF41	0	2
AR	C7ORF65	0	2
AR	C7ORF69	0	2
AR	C7ORF73	0	2
AR	C8ORF34	0	2
AR	C8ORF44	0	2
AR	C8ORF46	0	2
AR	C8ORF49	0	2
AR	C8ORF86	0	2
AR	C9ORF135	0	2
AR	C9ORF142	0	2
AR	C9ORF170	0	2
AR	C9ORF3	0	2
AR	C9ORF57	0	2
AR	C9ORF69	0	2
AR	C9ORF84	0	2
AR	C9ORF85	0	2
AR	C9ORF91	0	2
AR	C9ORF96	0	2
AR	CA10	0	2
AR	CA12	0	2
AR	CA5A	0	2
AR	CA5B	0	2
AR	CA9	0	2
AR	CAB39	0	2
AR	CAB39L	0	2
AR	CABIN1	0	2
AR	CABLES1	0	2
AR	CACHD1	0	2
AR	CACNA1A	0	2
AR	CACNA1C	0	2
AR	CACNA1D	0	2
AR	CACNA2D3	0	2
AR	CACNG6	0	2
AR	CAD	0	2
AR	CADM1	0	2
AR	CADPS	0	2
AR	CALCOCO2	0	2
AR	CALCRL	0	2
AR	CALD1	0	2
AR	CALM1	0	2
AR	CALM2	0	2
AR	CALR	0	2
AR	CALU	0	2
AR	CAMK1D	0	2
AR	CAMK1G	0	2
AR	CAMK2B	0	2
AR	CAMK2D	0	2
AR	CAMK2N1	0	2
AR	CAMKMT	0	2
AR	CAMLG	0	2
AR	CAMSAP1	0	2
AR	CAMSAP2	0	2
AR	CAMTA1	0	2
AR	CAP1	0	2
AR	CAP2	0	2
AR	CAPG	0	2
AR	CAPN2	0	2
AR	CAPN3	0	2
AR	CAPN9	0	2
AR	CAPSL	0	2
AR	CAPZA1	0	2
AR	CAPZB	0	2
AR	CARD10	0	2
AR	CARD11	0	2
AR	CARS2	0	2
AR	CASC4	0	2
AR	CASK	0	2
AR	CASP2	0	2
AR	CASP3	0	2
AR	CASQ1	0	2
AR	CASS4	0	2
AR	CAST	0	2
AR	CATSPERG	0	2
AR	CAV1	0	2
AR	CAV2	0	2
AR	CAV3	0	2
AR	CBFA2T2	0	0
AR	CBFB	0	0
AR	CBLB	0	2
AR	CBR4	0	2
AR	CBWD2	0	2
AR	CBWD3	0	2
AR	CBWD5	0	2
AR	CBX5	0	0
AR	CBY1	0	2
AR	CC2D2A	0	2
AR	CCBE1	0	2
AR	CCBL1	0	2
AR	CCDC102B	0	2
AR	CCDC103	0	2
AR	CCDC110	0	2
AR	CCDC111	0	2
AR	CCDC115	0	2
AR	CCDC117	0	2
AR	CCDC12	0	2
AR	CCDC121	0	2
AR	CCDC13	0	2
AR	CCDC136	0	2
AR	CCDC141	0	2
AR	CCDC146	0	2
AR	CCDC147	0	2
AR	CCDC148	0	2
AR	CCDC149	0	2
AR	CCDC158	0	2
AR	CCDC159	0	2
AR	CCDC167	0	2
AR	CCDC19	0	2
AR	CCDC3	0	2
AR	CCDC40	0	2
AR	CCDC41	0	2
AR	CCDC50	0	2
AR	CCDC51	0	2
AR	CCDC54	0	2
AR	CCDC58	0	2
AR	CCDC6	0	2
AR	CCDC68	0	2
AR	CCDC79	0	2
AR	CCDC8	0	2
AR	CCDC80	0	2
AR	CCDC85A	0	2
AR	CCDC85B	0	2
AR	CCDC86	0	2
AR	CCDC88A	0	2
AR	CCDC88C	0	2
AR	CCDC9	0	2
AR	CCDC91	0	2
AR	CCDC92	0	2
AR	CCDC93	0	2
AR	CCDC97	0	2
AR	CCIN	0	2
AR	CCK	0	2
AR	CCL20	0	2
AR	CCNA2	0	2
AR	CCNG2	0	2
AR	CCNH	0	2
AR	CCNI	0	2
AR	CCNY	0	2
AR	CCNYL1	0	2
AR	CCR7	0	2
AR	CCRL2	0	2
AR	CCRN4L	0	0
AR	CCZ1	0	2
AR	CD101	0	2
AR	CD109	0	2
AR	CD163	0	2
AR	CD200R1L	0	2
AR	CD226	0	2
AR	CD274	0	2
AR	CD28	0	2
AR	CD2AP	0	2
AR	CD302	0	2
AR	CD34	0	2
AR	CD3EAP	0	2
AR	CD44	0	2
AR	CD58	0	2
AR	CD59	0	2
AR	CD63	0	2
AR	CD82	0	2
AR	CD8B	0	2
AR	CD93	0	2
AR	CD96	0	2
AR	CD97	0	2
AR	CD99	0	2
AR	CD99L2	0	2
AR	CDA	0	2
AR	CDC123	0	2
AR	CDC14A	0	2
AR	CDC14B	0	2
AR	CDC16	0	2
AR	CDC20	0	2
AR	CDC25B	0	2
AR	CDC27	0	2
AR	CDC37L1	0	2
AR	CDC42	0	2
AR	CDC42BPA	0	2
AR	CDC42EP3	0	2
AR	CDC42EP4	0	2
AR	CDC42EP5	0	2
AR	CDC42SE1	0	2
AR	CDC45	0	2
AR	CDC5L	0	2
AR	CDC6	0	2
AR	CDC7	0	2
AR	CDC73	0	0
AR	CDCA2	0	2
AR	CDCA4	0	2
AR	CDCP1	0	2
AR	CDH1	0	2
AR	CDH11	0	2
AR	CDH13	0	2
AR	CDH16	0	2
AR	CDH2	0	2
AR	CDH20	0	2
AR	CDH23	0	2
AR	CDH26	0	2
AR	CDH3	0	2
AR	CDH4	0	2
AR	CDH8	0	2
AR	CDHR5	0	2
AR	CDK13	0	2
AR	CDK14	0	2
AR	CDK15	0	2
AR	CDK19	0	2
AR	CDK2AP1	0	2
AR	CDK5	0	2
AR	CDK5R2	0	2
AR	CDK5RAP1	0	2
AR	CDK5RAP2	0	2
AR	CDK6	0	2
AR	CDKAL1	0	2
AR	CDKL1	0	2
AR	CDKL5	0	2
AR	CDKN1A	0	0
AR	CDKN1B	0	2
AR	CDKN2AIP	0	2
AR	CDKN2B	0	2
AR	CDKN2C	0	2
AR	CDON	0	2
AR	CDRT4	0	2
AR	CDS2	0	2
AR	CDV3	0	2
AR	CDYL	0	2
AR	CDYL2	0	2
AR	CEBPA	0	0
AR	CEBPD	0	0
AR	CEBPG	0	0
AR	CEL	0	2
AR	CELA2A	0	2
AR	CELA3A	0	2
AR	CELF1	0	2
AR	CELF2	0	2
AR	CENPC1	0	2
AR	CENPE	0	2
AR	CENPF	0	2
AR	CENPP	0	2
AR	CEP112	0	2
AR	CEP120	0	2
AR	CEP128	0	2
AR	CEP152	0	2
AR	CEP170	0	2
AR	CEP250	0	2
AR	CEP350	0	2
AR	CEP41	0	2
AR	CEP57L1	0	2
AR	CEP63	0	2
AR	CEP68	0	2
AR	CEP70	0	2
AR	CEP78	0	2
AR	CEP85	0	2
AR	CEP97	0	2
AR	CERS6	0	0
AR	CES2	0	2
AR	CES4A	0	2
AR	CFDP1	0	2
AR	CFH	0	2
AR	CFL1	0	2
AR	CFL2	0	2
AR	CFLAR	0	2
AR	CGB	0	2
AR	CGB1	0	2
AR	CGB2	0	2
AR	CGB5	0	2
AR	CGB7	0	2
AR	CGB8	0	2
AR	CGGBP1	0	2
AR	CGN	0	2
AR	CGNL1	0	2
AR	CHAMP1	0	2
AR	CHCHD2P9	0	2
AR	CHCHD3	0	0
AR	CHCHD6	0	2
AR	CHD2	0	0
AR	CHD3	0	2
AR	CHD5	0	2
AR	CHD6	0	2
AR	CHD7	0	0
AR	CHD9	0	2
AR	CHEK2	0	2
AR	CHI3L1	0	2
AR	CHI3L2	0	2
AR	CHIC2	0	2
AR	CHIT1	0	2
AR	CHL1	0	2
AR	CHML	0	2
AR	CHMP1B	0	2
AR	CHMP5	0	2
AR	CHMP6	0	2
AR	CHN1	0	2
AR	CHN2	0	2
AR	CHRM5	0	2
AR	CHRNA1	0	2
AR	CHRNA9	0	2
AR	CHRNB1	0	2
AR	CHRNB3	0	2
AR	CHRND	0	2
AR	CHRNG	0	2
AR	CHST11	0	2
AR	CHST15	0	2
AR	CHST3	0	2
AR	CHST7	0	2
AR	CHSY1	0	2
AR	CHSY3	0	2
AR	CHTOP	0	2
AR	CIB3	0	2
AR	CIDEC	0	2
AR	CIITA	0	2
AR	CIT	0	2
AR	CITED1	0	0
AR	CITED2	0	0
AR	CKS1B	0	2
AR	CKS2	0	2
AR	CLASP1	0	2
AR	CLASP2	0	2
AR	CLCN3	0	2
AR	CLCN4	0	2
AR	CLDN11	0	2
AR	CLDN15	0	2
AR	CLDN16	0	2
AR	CLDN18	0	2
AR	CLDN2	0	2
AR	CLDN20	0	2
AR	CLDN5	0	2
AR	CLEC16A	0	2
AR	CLEC3B	0	2
AR	CLIC1	0	2
AR	CLIC3	0	2
AR	CLIC4	0	2
AR	CLIC5	0	2
AR	CLIC6	0	2
AR	CLIP1	0	2
AR	CLIP4	0	2
AR	CLK1	0	2
AR	CLK4	0	2
AR	CLMN	0	2
AR	CLMP	0	2
AR	CLNK	0	2
AR	CLOCK	0	0
AR	CLRN1	0	2
AR	CLRN3	0	2
AR	CLSTN1	0	2
AR	CLSTN2	0	2
AR	CLTA	0	2
AR	CLTC	0	2
AR	CLTCL1	0	2
AR	CLUL1	0	2
AR	CLVS1	0	2
AR	CLYBL	0	2
AR	CMIP	0	2
AR	CMKLR1	0	2
AR	CMTM3	0	2
AR	CMTM4	0	2
AR	CMTM7	0	2
AR	CNBP	0	0
AR	CNDP2	0	2
AR	CNGA1	0	2
AR	CNGA3	0	2
AR	CNGB1	0	2
AR	CNIH3	0	2
AR	CNIH4	0	2
AR	CNKSR3	0	2
AR	CNN2	0	2
AR	CNN3	0	2
AR	CNNM1	0	2
AR	CNNM3	0	2
AR	CNNM4	0	2
AR	CNOT4	0	2
AR	CNOT8	0	0
AR	CNPY2	0	2
AR	CNPY4	0	2
AR	CNR2	0	2
AR	CNST	0	2
AR	CNTF	0	2
AR	CNTN5	0	2
AR	CNTNAP2	0	2
AR	COBL	0	2
AR	COBLL1	0	2
AR	COG3	0	2
AR	COG5	0	2
AR	COG7	0	2
AR	COL10A1	0	2
AR	COL11A1	0	2
AR	COL12A1	0	2
AR	COL13A1	0	2
AR	COL14A1	0	2
AR	COL15A1	0	2
AR	COL16A1	0	2
AR	COL18A1	0	2
AR	COL19A1	0	2
AR	COL1A2	0	2
AR	COL21A1	0	2
AR	COL22A1	0	2
AR	COL23A1	0	2
AR	COL24A1	0	2
AR	COL25A1	0	2
AR	COL27A1	0	2
AR	COL28A1	0	2
AR	COL3A1	0	2
AR	COL4A1	0	2
AR	COL4A2	0	2
AR	COL4A3	0	2
AR	COL4A4	0	2
AR	COL4A6	0	2
AR	COL5A1	0	2
AR	COL5A2	0	2
AR	COL5A3	0	2
AR	COL6A3	0	2
AR	COL6A6	0	2
AR	COL8A1	0	2
AR	COL8A2	0	2
AR	COL9A1	0	2
AR	COLEC12	0	2
AR	COMMD1	0	2
AR	COMMD2	0	2
AR	COMMD8	0	2
AR	COMTD1	0	2
AR	COPA	0	2
AR	COPB2	0	2
AR	COPS2	0	2
AR	COPS8	0	2
AR	COPZ1	0	2
AR	COQ2	0	2
AR	COQ4	0	2
AR	CORIN	0	2
AR	CORO1C	0	2
AR	CORO2B	0	2
AR	COTL1	0	2
AR	COX10	0	2
AR	COX11	0	2
AR	COX16	0	2
AR	COX17	0	2
AR	COX18	0	2
AR	COX5B	0	2
AR	CP	0	2
AR	CPA1	0	2
AR	CPA2	0	2
AR	CPA3	0	2
AR	CPA4	0	2
AR	CPA5	0	2
AR	CPA6	0	2
AR	CPEB3	0	2
AR	CPEB4	0	2
AR	CPM	0	2
AR	CPNE7	0	2
AR	CPPED1	0	2
AR	CPS1	0	2
AR	CPVL	0	2
AR	CRADD	0	2
AR	CRCP	0	2
AR	CREB1	0	0
AR	CREB3	0	0
AR	CREB3L1	0	0
AR	CREB3L2	0	0
AR	CREB5	0	0
AR	CREBBP	0	0
AR	CREG2	0	2
AR	CRIM1	0	2
AR	CRISP1	0	2
AR	CRISPLD2	0	2
AR	CRK	0	2
AR	CRLS1	0	2
AR	CRNKL1	0	2
AR	CRTAP	0	2
AR	CRTC1	0	2
AR	CRTC3	0	2
AR	CRYBA1	0	2
AR	CRYBB1	0	2
AR	CRYBG3	0	2
AR	CRYGN	0	2
AR	CRYL1	0	2
AR	CRYZ	0	2
AR	CRYZL1	0	2
AR	CS	0	2
AR	CSF1	0	2
AR	CSF3	0	2
AR	CSGALNACT1	0	2
AR	CSGALNACT2	0	2
AR	CSK	0	2
AR	CSNK1D	0	2
AR	CSNK1G1	0	2
AR	CSNK2B	0	2
AR	CSRNP1	0	0
AR	CSRNP2	0	0
AR	CSRNP3	0	0
AR	CSRP1	0	2
AR	CSRP2	0	0
AR	CSRP3	0	2
AR	CST3	0	2
AR	CTBP1	0	0
AR	CTBP2	0	0
AR	CTCF	0	0
AR	CTDSP1	0	2
AR	CTDSP2	0	2
AR	CTDSPL	0	2
AR	CTDSPL2	0	2
AR	CTGF	0	2
AR	CTHRC1	0	2
AR	CTIF	0	2
AR	CTNNA1	0	2
AR	CTNNA2	0	2
AR	CTNNA3	0	2
AR	CTNNAL1	0	2
AR	CTNNB1	0	0
AR	CTNNBIP1	0	2
AR	CTNNBL1	0	2
AR	CTNND1	0	2
AR	CTPS2	0	2
AR	CTRC	0	2
AR	CTSB	0	2
AR	CTSC	0	2
AR	CTSK	0	2
AR	CTSO	0	2
AR	CTSS	0	2
AR	CTSW	0	2
AR	CTTNBP2NL	0	2
AR	CTXN3	0	2
AR	CUBN	0	2
AR	CUEDC1	0	2
AR	CUL3	0	2
AR	CUL4B	0	2
AR	CUTC	0	2
AR	CUX1	0	0
AR	CUZD1	0	2
AR	CWC22	0	2
AR	CX3CR1	0	2
AR	CXCL1	0	2
AR	CXCL13	0	2
AR	CXCL2	0	2
AR	CXCL3	0	2
AR	CXCL5	0	2
AR	CXCL6	0	2
AR	CXCR6	0	2
AR	CXORF21	0	2
AR	CXXC5	0	2
AR	CYB5A	0	2
AR	CYB5R1	0	2
AR	CYB5R3	0	2
AR	CYB5R4	0	2
AR	CYBRD1	0	2
AR	CYFIP1	0	2
AR	CYFIP2	0	2
AR	CYP19A1	0	2
AR	CYP27A1	0	2
AR	CYP39A1	0	2
AR	CYP3A5	0	2
AR	CYP7B1	0	2
AR	CYR61	0	2
AR	CYTH1	0	2
AR	CYTH3	0	2
AR	CYTH4	0	2
AR	CYYR1	0	2
AR	DAAM1	0	2
AR	DAAM2	0	2
AR	DAB1	0	2
AR	DAB2	0	2
AR	DAB2IP	0	2
AR	DAG1	0	2
AR	DAGLA	0	2
AR	DAP	0	2
AR	DAP3	0	2
AR	DAPK1	0	2
AR	DAPK2	0	2
AR	DARS	0	2
AR	DARS2	0	2
AR	DAZL	0	2
AR	DBI	0	2
AR	DBNDD1	0	2
AR	DBNDD2	0	2
AR	DBT	0	2
AR	DCAF11	0	2
AR	DCAF12	0	2
AR	DCAF5	0	2
AR	DCAF8	0	2
AR	DCBLD1	0	2
AR	DCBLD2	0	2
AR	DCDC2	0	2
AR	DCLK1	0	2
AR	DCLK2	0	2
AR	DCN	0	2
AR	DCPS	0	2
AR	DCST1	0	2
AR	DCST2	0	2
AR	DCTN4	0	2
AR	DCUN1D2	0	2
AR	DCUN1D3	0	2
AR	DCUN1D4	0	2
AR	DDAH1	0	2
AR	DDAH2	0	2
AR	DDB1	0	2
AR	DDC	0	2
AR	DDHD1	0	2
AR	DDR2	0	2
AR	DDX10	0	2
AR	DDX17	0	0
AR	DDX31	0	2
AR	DDX3X	0	2
AR	DDX47	0	2
AR	DDX51	0	2
AR	DDX58	0	2
AR	DDX59	0	2
AR	DDX60	0	2
AR	DDX60L	0	2
AR	DEC1	0	0
AR	DECR1	0	2
AR	DEFB1	0	2
AR	DEK	0	0
AR	DENND1A	0	2
AR	DENND1B	0	2
AR	DENND4A	0	0
AR	DENND4B	0	2
AR	DENND4C	0	2
AR	DENND5B	0	2
AR	DEPDC5	0	2
AR	DEPDC7	0	2
AR	DERA	0	2
AR	DES	0	2
AR	DFNA5	0	2
AR	DFNB31	0	2
AR	DGAT2L6	0	2
AR	DGCR2	0	2
AR	DGKB	0	2
AR	DGKD	0	2
AR	DGKG	0	2
AR	DGKI	0	2
AR	DGUOK	0	2
AR	DHRS12	0	2
AR	DHRS3	0	2
AR	DHRS4L2	0	2
AR	DHRS7B	0	2
AR	DHRS9	0	2
AR	DHRSX	0	2
AR	DHX15	0	2
AR	DHX16	0	2
AR	DHX30	0	2
AR	DHX35	0	2
AR	DIAPH1	0	2
AR	DIAPH2	0	2
AR	DIAPH3	0	2
AR	DIDO1	0	2
AR	DIEXF	0	2
AR	DIO1	0	2
AR	DIO2	0	2
AR	DIP2B	0	2
AR	DIP2C	0	2
AR	DIRC1	0	2
AR	DIRC2	0	2
AR	DIS3L	0	2
AR	DIS3L2	0	2
AR	DISC1	0	2
AR	DISP1	0	2
AR	DISP2	0	2
AR	DIXDC1	0	2
AR	DKK1	0	2
AR	DKK3	0	2
AR	DLC1	0	2
AR	DLG1	0	2
AR	DLG3	0	2
AR	DLGAP1	0	2
AR	DLGAP2	0	2
AR	DLGAP5	0	2
AR	DLL1	0	2
AR	DLX1	0	0
AR	DMC1	0	2
AR	DMD	0	2
AR	DMRT3	0	0
AR	DNAH10	0	2
AR	DNAH10OS	0	2
AR	DNAH14	0	2
AR	DNAH3	0	2
AR	DNAH5	0	2
AR	DNAH7	0	2
AR	DNAI1	0	2
AR	DNAJB1	0	2
AR	DNAJB12	0	2
AR	DNAJB14	0	2
AR	DNAJB4	0	2
AR	DNAJB5	0	2
AR	DNAJB6	0	2
AR	DNAJC1	0	2
AR	DNAJC13	0	2
AR	DNAJC17	0	2
AR	DNAJC18	0	2
AR	DNAJC19	0	2
AR	DNAJC3	0	2
AR	DNAJC5	0	2
AR	DNAJC6	0	2
AR	DNAL1	0	2
AR	DNALI1	0	2
AR	DNASE1L1	0	2
AR	DNER	0	2
AR	DNM3	0	2
AR	DNMBP	0	2
AR	DNMT1	0	2
AR	DNMT3A	0	2
AR	DNPEP	0	2
AR	DNTTIP1	0	2
AR	DNTTIP2	0	2
AR	DOCK1	0	2
AR	DOCK10	0	2
AR	DOCK11	0	2
AR	DOCK2	0	2
AR	DOCK3	0	2
AR	DOCK4	0	2
AR	DOCK5	0	2
AR	DOCK6	0	2
AR	DOCK7	0	2
AR	DOCK8	0	2
AR	DOCK9	0	2
AR	DOK1	0	2
AR	DOK7	0	2
AR	DOPEY2	0	2
AR	DOT1L	0	2
AR	DPCR1	0	2
AR	DPF1	0	2
AR	DPF3	0	2
AR	DPH2	0	2
AR	DPH5	0	2
AR	DPM1	0	2
AR	DPP10	0	2
AR	DPP4	0	2
AR	DPP9	0	2
AR	DPT	0	2
AR	DPY19L1	0	2
AR	DPY19L3	0	2
AR	DPYD	0	2
AR	DPYSL2	0	2
AR	DPYSL3	0	2
AR	DQX1	0	2
AR	DR1	0	2
AR	DRD4	0	2
AR	DROSHA	0	2
AR	DRP2	0	2
AR	DSCR10	0	2
AR	DSE	0	2
AR	DSEL	0	2
AR	DSP	0	2
AR	DST	0	2
AR	DSTN	0	2
AR	DSTYK	0	2
AR	DTD1	0	2
AR	DTL	0	2
AR	DTNA	0	2
AR	DTNB	0	2
AR	DTNBP1	0	2
AR	DTWD1	0	2
AR	DTX2	0	2
AR	DTX4	0	2
AR	DTYMK	0	2
AR	DUS4L	0	2
AR	DUSP1	0	2
AR	DUSP10	0	2
AR	DUSP14	0	2
AR	DUSP23	0	2
AR	DUSP27	0	2
AR	DUSP28	0	2
AR	DUSP3	0	2
AR	DUSP5	0	2
AR	DYM	0	2
AR	DYNC1H1	0	2
AR	DYNC1I1	0	2
AR	DYNC1LI2	0	2
AR	DYNLRB1	0	2
AR	DYNLT1	0	2
AR	DYRK1A	0	2
AR	DYRK2	0	2
AR	DYRK3	0	2
AR	DYSF	0	2
AR	DZIP1L	0	2
AR	E2F2	0	0
AR	E2F3	0	0
AR	E2F5	0	0
AR	E2F7	0	0
AR	EAPP	0	2
AR	EBF1	0	0
AR	EBF3	0	0
AR	EBLN2	0	2
AR	ECE2	0	2
AR	ECI2	0	2
AR	ECM2	0	2
AR	ECSCR	0	2
AR	ECT2	0	2
AR	EDC3	0	2
AR	EDEM2	0	2
AR	EDIL3	0	2
AR	EDN1	0	2
AR	EDNRA	0	2
AR	EEA1	0	2
AR	EEF1A1	0	2
AR	EEF1E1	0	2
AR	EEF1G	0	2
AR	EEF2K	0	2
AR	EEPD1	0	2
AR	EFCAB11	0	2
AR	EFCAB2	0	2
AR	EFCAB4B	0	2
AR	EFCAB5	0	2
AR	EFCAB6	0	2
AR	EFEMP1	0	2
AR	EFEMP2	0	2
AR	EFHB	0	2
AR	EFHC1	0	2
AR	EFHD2	0	2
AR	EFNA5	0	2
AR	EFNB2	0	2
AR	EFR3A	0	2
AR	EFTUD1	0	2
AR	EFTUD2	0	2
AR	EGF	0	2
AR	EGFEM1P	0	2
AR	EGFLAM	0	2
AR	EGFR	0	0
AR	EGLN1	0	2
AR	EGLN2	0	2
AR	EHBP1	0	2
AR	EHD1	0	2
AR	EHD4	0	2
AR	EHF	0	0
AR	EHMT1	0	2
AR	EID1	0	2
AR	EIF2A	0	2
AR	EIF2AK2	0	2
AR	EIF2AK3	0	2
AR	EIF2AK4	0	2
AR	EIF2B2	0	2
AR	EIF2B3	0	2
AR	EIF2D	0	2
AR	EIF3C	0	2
AR	EIF3CL	0	2
AR	EIF3E	0	2
AR	EIF3F	0	2
AR	EIF3H	0	2
AR	EIF3J	0	2
AR	EIF3L	0	2
AR	EIF4A2	0	2
AR	EIF4B	0	2
AR	EIF4E	0	2
AR	EIF4E2	0	2
AR	EIF4EBP2	0	2
AR	EIF4G1	0	2
AR	EIF4G2	0	2
AR	EIF4G3	0	2
AR	EIF5A2	0	2
AR	EIF5AL1	0	2
AR	EIF5B	0	2
AR	ELAVL2	0	2
AR	ELF2	0	0
AR	ELFN2	0	2
AR	ELK3	0	0
AR	ELL2	0	2
AR	ELMO1	0	2
AR	ELMOD1	0	2
AR	ELN	0	2
AR	ELOVL1	0	2
AR	ELOVL2	0	2
AR	ELOVL5	0	2
AR	ELOVL6	0	2
AR	ELP3	0	0
AR	ELP4	0	2
AR	EMB	0	2
AR	EMD	0	2
AR	EML4	0	2
AR	EML5	0	2
AR	EML6	0	2
AR	EMP1	0	2
AR	EMP2	0	2
AR	ENAH	0	2
AR	ENC1	0	2
AR	ENDOD1	0	2
AR	ENG	0	2
AR	ENO1	0	0
AR	ENO4	0	2
AR	ENOX1	0	2
AR	ENOX2	0	2
AR	ENPEP	0	2
AR	ENPP1	0	2
AR	ENPP2	0	2
AR	ENPP3	0	2
AR	ENPP5	0	2
AR	ENSA	0	2
AR	ENTHD1	0	2
AR	ENTPD4	0	2
AR	ENTPD7	0	2
AR	EP400	0	2
AR	EPAS1	0	0
AR	EPB41L2	0	2
AR	EPB41L4B	0	2
AR	EPB41L5	0	2
AR	EPC2	0	2
AR	EPDR1	0	2
AR	EPG5	0	2
AR	EPHA2	0	2
AR	EPHA4	0	2
AR	EPHA5	0	2
AR	EPHA8	0	2
AR	EPHB2	0	2
AR	EPM2A	0	2
AR	EPOR	0	2
AR	EPS15	0	2
AR	EPS15L1	0	2
AR	EPS8	0	2
AR	EPSTI1	0	2
AR	EPT1	0	2
AR	ERAP2	0	2
AR	ERBB4	0	2
AR	ERC1	0	2
AR	ERC2	0	2
AR	ERCC1	0	2
AR	ERCC2	0	2
AR	ERCC4	0	2
AR	EREG	0	2
AR	ERG	0	0
AR	ERGIC1	0	2
AR	ERI3	0	2
AR	ERMAP	0	2
AR	ERMP1	0	2
AR	ERP44	0	2
AR	ERRFI1	0	2
AR	ERVFRD-1	0	2
AR	ESF1	0	2
AR	ESR1	0	0
AR	ESR2	0	0
AR	ESRP2	0	2
AR	ESRRG	0	0
AR	ESYT2	0	2
AR	ESYT3	0	2
AR	ETAA1	0	2
AR	ETFDH	0	2
AR	ETS1	0	0
AR	ETS2	0	0
AR	ETV1	0	0
AR	ETV4	0	0
AR	ETV5	0	0
AR	EVC	0	2
AR	EVC2	0	2
AR	EVI2A	0	2
AR	EVI2B	0	2
AR	EVI5	0	2
AR	EXOC1	0	2
AR	EXOC4	0	2
AR	EXOC6	0	2
AR	EXOC6B	0	2
AR	EXOG	0	2
AR	EXOSC10	0	2
AR	EXOSC2	0	2
AR	EXOSC7	0	2
AR	EXOSC9	0	2
AR	EXPH5	0	2
AR	EXT1	0	2
AR	EXT2	0	2
AR	EXTL2	0	2
AR	EYA1	0	0
AR	EYA2	0	0
AR	EYA3	0	2
AR	EYA4	0	2
AR	EZH2	0	0
AR	EZR	0	2
AR	F13A1	0	2
AR	F2R	0	2
AR	F2RL2	0	2
AR	F3	0	2
AR	F5	0	2
AR	F9	0	2
AR	FABP12	0	2
AR	FABP3	0	2
AR	FADS1	0	2
AR	FADS2	0	2
AR	FAF1	0	2
AR	FAIM3	0	2
AR	FAM102B	0	2
AR	FAM104A	0	2
AR	FAM105B	0	2
AR	FAM107A	0	2
AR	FAM107B	0	2
AR	FAM110B	0	2
AR	FAM111A	0	2
AR	FAM114A1	0	2
AR	FAM114A2	0	2
AR	FAM115C	0	2
AR	FAM120B	0	2
AR	FAM120C	0	2
AR	FAM126A	0	2
AR	FAM129A	0	2
AR	FAM129B	0	2
AR	FAM129C	0	2
AR	FAM131A	0	2
AR	FAM131C	0	2
AR	FAM132B	0	2
AR	FAM134B	0	2
AR	FAM13A	0	2
AR	FAM13B	0	2
AR	FAM13C	0	2
AR	FAM150B	0	2
AR	FAM154A	0	2
AR	FAM154B	0	2
AR	FAM156A	0	2
AR	FAM156B	0	2
AR	FAM159A	0	2
AR	FAM160A1	0	2
AR	FAM160B1	0	2
AR	FAM162A	0	2
AR	FAM163A	0	2
AR	FAM166B	0	2
AR	FAM168A	0	2
AR	FAM169B	0	2
AR	FAM171A1	0	2
AR	FAM171B	0	2
AR	FAM174A	0	2
AR	FAM174B	0	2
AR	FAM177A1	0	2
AR	FAM178B	0	2
AR	FAM179A	0	2
AR	FAM180A	0	2
AR	FAM180B	0	2
AR	FAM184A	0	2
AR	FAM188A	0	2
AR	FAM188B	0	2
AR	FAM189A2	0	2
AR	FAM192A	0	2
AR	FAM193A	0	2
AR	FAM193B	0	2
AR	FAM196A	0	2
AR	FAM198B	0	2
AR	FAM19A3	0	2
AR	FAM200A	0	2
AR	FAM200B	0	2
AR	FAM207A	0	2
AR	FAM20B	0	2
AR	FAM21A	0	2
AR	FAM24B	0	2
AR	FAM25C	0	2
AR	FAM26D	0	2
AR	FAM26E	0	2
AR	FAM32A	0	2
AR	FAM35A	0	2
AR	FAM43A	0	2
AR	FAM46A	0	2
AR	FAM46B	0	2
AR	FAM49A	0	2
AR	FAM49B	0	2
AR	FAM50B	0	2
AR	FAM53B	0	2
AR	FAM58BP	0	2
AR	FAM5B	0	2
AR	FAM5C	0	2
AR	FAM60A	0	2
AR	FAM63A	0	2
AR	FAM63B	0	2
AR	FAM65B	0	2
AR	FAM69A	0	2
AR	FAM71A	0	2
AR	FAM71B	0	2
AR	FAM71D	0	2
AR	FAM71F1	0	2
AR	FAM73A	0	2
AR	FAM83A	0	2
AR	FAM83C	0	2
AR	FAM86A	0	2
AR	FAM86B1	0	2
AR	FAM86C1	0	2
AR	FAM86DP	0	2
AR	FAM86EP	0	2
AR	FAM86GP	0	2
AR	FAM91A1	0	2
AR	FAM96A	0	2
AR	FAM96B	0	2
AR	FAM9C	0	2
AR	FAN1	0	2
AR	FANCC	0	2
AR	FANCD2	0	2
AR	FANCI	0	2
AR	FANK1	0	2
AR	FAP	0	2
AR	FAR2	0	2
AR	FARP1	0	2
AR	FARS2	0	2
AR	FARSA	0	2
AR	FAT1	0	2
AR	FAT3	0	2
AR	FAT4	0	2
AR	FBLIM1	0	2
AR	FBLN1	0	2
AR	FBLN2	0	2
AR	FBLN7	0	2
AR	FBN1	0	2
AR	FBXL13	0	2
AR	FBXL17	0	2
AR	FBXL2	0	2
AR	FBXL5	0	2
AR	FBXL7	0	2
AR	FBXO10	0	2
AR	FBXO11	0	2
AR	FBXO17	0	2
AR	FBXO30	0	2
AR	FBXO31	0	2
AR	FBXO32	0	2
AR	FBXO34	0	2
AR	FBXO42	0	2
AR	FBXO47	0	2
AR	FBXO48	0	2
AR	FBXO5	0	2
AR	FBXO7	0	2
AR	FBXO8	0	2
AR	FBXO9	0	2
AR	FBXW11	0	2
AR	FBXW12	0	2
AR	FBXW4	0	2
AR	FBXW7	0	0
AR	FCHSD1	0	2
AR	FCHSD2	0	2
AR	FCN2	0	2
AR	FCN3	0	2
AR	FCRLB	0	2
AR	FEM1B	0	2
AR	FEM1C	0	2
AR	FER	0	2
AR	FERMT2	0	2
AR	FERMT3	0	2
AR	FEZ2	0	2
AR	FGD4	0	2
AR	FGD6	0	2
AR	FGF1	0	2
AR	FGF11	0	2
AR	FGF13	0	2
AR	FGF14	0	2
AR	FGF2	0	2
AR	FGF7	0	2
AR	FGFR1	0	2
AR	FGGY	0	2
AR	FGR	0	2
AR	FHAD1	0	2
AR	FHIT	0	2
AR	FHL1	0	2
AR	FHL2	0	0
AR	FHL3	0	2
AR	FHOD3	0	2
AR	FIBP	0	2
AR	FIG4	0	2
AR	FIGN	0	2
AR	FILIP1	0	2
AR	FILIP1L	0	2
AR	FIP1L1	0	2
AR	FJX1	0	2
AR	FKBP14	0	2
AR	FKBP15	0	2
AR	FKBP1A	0	2
AR	FKBP5	0	2
AR	FLAD1	0	2
AR	FLNB	0	2
AR	FLNC	0	2
AR	FLOT1	0	2
AR	FLRT1	0	2
AR	FLRT2	0	2
AR	FLVCR1	0	2
AR	FLVCR1-AS1	0	2
AR	FLVCR2	0	2
AR	FMN1	0	2
AR	FMN2	0	2
AR	FMNL2	0	2
AR	FMNL3	0	2
AR	FMR1	0	2
AR	FN1	0	2
AR	FN3KRP	0	2
AR	FNBP1	0	2
AR	FNBP1L	0	2
AR	FNDC1	0	2
AR	FNDC3A	0	2
AR	FNDC3B	0	2
AR	FNDC7	0	2
AR	FNDC9	0	2
AR	FNIP2	0	2
AR	FNTB	0	2
AR	FOLR3	0	2
AR	FOSB	0	0
AR	FOSL1	0	0
AR	FOSL2	0	0
AR	FOXD1	0	0
AR	FOXJ3	0	0
AR	FOXK2	0	0
AR	FOXL1	0	0
AR	FOXN2	0	0
AR	FOXN3	0	0
AR	FOXO1	0	0
AR	FOXO3	0	0
AR	FOXP1	0	0
AR	FOXRED1	0	2
AR	FPR1	0	2
AR	FPR2	0	2
AR	FRAS1	0	2
AR	FREM1	0	2
AR	FRK	0	2
AR	FRMD3	0	2
AR	FRMD4A	0	2
AR	FRMD4B	0	2
AR	FRMD5	0	2
AR	FRMD6	0	2
AR	FRMD8	0	2
AR	FRMPD1	0	2
AR	FRMPD3	0	2
AR	FRMPD4	0	2
AR	FRS2	0	2
AR	FRY	0	2
AR	FRYL	0	2
AR	FRZB	0	2
AR	FSD1L	0	2
AR	FSIP1	0	2
AR	FST	0	2
AR	FSTL1	0	2
AR	FSTL4	0	2
AR	FSTL5	0	2
AR	FTH1	0	2
AR	FTO	0	2
AR	FTSJ1	0	2
AR	FTSJD2	0	2
AR	FUBP1	0	0
AR	FUCA1	0	2
AR	FUT4	0	2
AR	FUT8	0	2
AR	FXR1	0	0
AR	FXYD3	0	2
AR	FYB	0	2
AR	FYCO1	0	2
AR	FYN	0	2
AR	FYTTD1	0	2
AR	FZD2	0	2
AR	FZD6	0	2
AR	FZD7	0	2
AR	G6PC2	0	2
AR	GAB3	0	2
AR	GABBR2	0	2
AR	GABPB1	0	0
AR	GABPB2	0	2
AR	GABRB1	0	2
AR	GABRE	0	2
AR	GABRR1	0	2
AR	GABRR2	0	2
AR	GAD1	0	2
AR	GADD45A	0	2
AR	GADL1	0	2
AR	GALE	0	2
AR	GALK2	0	2
AR	GALM	0	2
[truncated: 998,000+ more rows]
