# Supplementary material for: Automated Identification of Core Regulatory Genes in Human Gene Regulatory Networks
Source: PLoS Comput Biol. 2015 Sep 22;11(9):e1004504. doi: 10.1371/journal.pcbi.1004504 (PMC4578944; doi:10.1371/journal.pcbi.1004504)
Supplement: S1 Data — Contains integrated human TF-miRNA-mRNA network dataset, MCF-7 ER network dataset, source code for LR, PCA, SVR and SVC analysis on MCF-7 ER network. (ZIP) [file pcbi.1004504.s002.zip › S1Data/Integrated_Network_Nodelist.txt]

GeneName	NodeType	GeneType
A1BG	2	protein_coding
A1CF	2	protein_coding
A2M	2	protein_coding
A2ML1	2	protein_coding
A4GALT	2	protein_coding
A4GNT	2	protein_coding
AAAS	2	protein_coding
AACS	2	protein_coding
AACSP1	2	pseudogene
AADAC	2	protein_coding
AADACL2	2	protein_coding
AADACL3	2	protein_coding
AADACL4	2	protein_coding
AADAT	2	protein_coding
AAED1	2	protein_coding
AAGAB	2	protein_coding
AAK1	2	protein_coding
AAMDC	2	protein_coding
AAMP	2	protein_coding
AANAT	2	protein_coding
AAR2	2	protein_coding
AARD	2	protein_coding
AARS	2	protein_coding
AARS2	2	protein_coding
AARSD1	2	protein_coding
AASDH	2	protein_coding
AASDHPPT	2	protein_coding
AASS	2	protein_coding
AATF	0	protein_coding
AATK	2	protein_coding
ABAT	2	protein_coding
ABCA1	2	protein_coding
ABCA10	2	protein_coding
ABCA11P	2	pseudogene
ABCA12	2	protein_coding
ABCA13	2	protein_coding
ABCA17P	2	pseudogene
ABCA2	2	protein_coding
ABCA3	2	protein_coding
ABCA4	2	protein_coding
ABCA5	2	protein_coding
ABCA6	2	protein_coding
ABCA7	2	protein_coding
ABCA8	2	protein_coding
ABCA9	2	protein_coding
ABCB1	2	protein_coding
ABCB10	2	protein_coding
ABCB11	2	protein_coding
ABCB4	2	protein_coding
ABCB5	2	protein_coding
ABCB6	2	protein_coding
ABCB7	2	protein_coding
ABCB8	2	protein_coding
ABCB9	2	protein_coding
ABCC1	2	protein_coding
ABCC10	2	protein_coding
ABCC11	2	protein_coding
ABCC12	2	protein_coding
ABCC13	2	pseudogene
ABCC2	2	protein_coding
ABCC3	2	protein_coding
ABCC4	2	protein_coding
ABCC5	2	protein_coding
ABCC6	2	protein_coding
ABCC6P1	2	pseudogene
ABCC6P2	2	pseudogene
ABCC8	2	protein_coding
ABCC9	2	protein_coding
ABCD1	2	protein_coding
ABCD1P3	2	pseudogene
ABCD1P4	2	pseudogene
ABCD2	2	protein_coding
ABCD3	2	protein_coding
ABCD4	2	protein_coding
ABCE1	2	protein_coding
ABCF1	2	protein_coding
ABCF2	2	protein_coding
ABCF3	2	protein_coding
ABCG1	2	protein_coding
ABCG2	2	protein_coding
ABCG4	2	protein_coding
ABCG5	2	protein_coding
ABCG8	2	protein_coding
ABHD1	2	protein_coding
ABHD10	2	protein_coding
ABHD11	2	protein_coding
ABHD12	2	protein_coding
ABHD12B	2	protein_coding
ABHD13	2	protein_coding
ABHD14A	2	protein_coding
ABHD14A-ACY1	2	protein_coding
ABHD14B	2	protein_coding
ABHD15	2	protein_coding
ABHD16A	2	protein_coding
ABHD16B	2	protein_coding
ABHD17A	2	protein_coding
ABHD17AP5	2	pseudogene
ABHD17B	2	protein_coding
ABHD17C	2	protein_coding
ABHD2	2	protein_coding
ABHD3	2	protein_coding
ABHD4	2	protein_coding
ABHD5	2	protein_coding
ABHD6	2	protein_coding
ABHD8	2	protein_coding
ABI1	2	protein_coding
ABI2	2	protein_coding
ABI3	2	protein_coding
ABI3BP	2	protein_coding
ABL1	0	protein_coding
ABL2	2	protein_coding
ABLIM1	2	protein_coding
ABLIM2	2	protein_coding
ABLIM3	2	protein_coding
ABP1	2	protein_coding
ABR	2	protein_coding
ABRA	2	protein_coding
ABRACL	2	protein_coding
ABT1	2	protein_coding
ABT1P1	2	pseudogene
ABTB1	2	protein_coding
ABTB2	2	protein_coding
ACA59	2	snoRNA
ACA64	2	snoRNA
ACAA1	2	protein_coding
ACAA2	2	protein_coding
ACACA	2	protein_coding
ACACB	2	protein_coding
ACAD10	2	protein_coding
ACAD11	2	protein_coding
ACAD8	2	protein_coding
ACAD9	2	protein_coding
ACADL	2	protein_coding
ACADM	2	protein_coding
ACADS	2	protein_coding
ACADSB	2	protein_coding
ACADVL	2	protein_coding
ACAN	2	protein_coding
ACAP1	2	protein_coding
ACAP2	2	protein_coding
ACAP3	2	protein_coding
ACAT1	2	protein_coding
ACAT2	2	protein_coding
ACBD3	2	protein_coding
ACBD4	2	protein_coding
ACBD5	2	protein_coding
ACBD6	2	protein_coding
ACBD7	2	protein_coding
ACCS	2	protein_coding
ACCSL	2	protein_coding
ACD	2	protein_coding
ACE	2	protein_coding
ACE2	2	protein_coding
ACER1	2	protein_coding
ACER2	2	protein_coding
ACER3	2	protein_coding
ACHE	2	protein_coding
ACIN1	2	protein_coding
ACLY	2	protein_coding
ACMSD	2	protein_coding
ACN9	2	protein_coding
ACO1	2	protein_coding
ACO2	2	protein_coding
ACOT1	2	protein_coding
ACOT11	2	protein_coding
ACOT12	2	protein_coding
ACOT13	2	protein_coding
ACOT2	2	protein_coding
ACOT4	2	protein_coding
ACOT6	2	protein_coding
ACOT7	2	protein_coding
ACOT8	2	protein_coding
ACOT9	2	protein_coding
ACOX1	2	protein_coding
ACOX2	2	protein_coding
ACOX3	2	protein_coding
ACOXL	2	protein_coding
ACP1	2	protein_coding
ACP2	2	protein_coding
ACP5	2	protein_coding
ACP6	2	protein_coding
ACPL2	2	protein_coding
ACPP	2	protein_coding
ACPT	2	protein_coding
ACR	2	protein_coding
ACRBP	2	protein_coding
ACRC	2	protein_coding
ACRV1	2	protein_coding
ACSBG1	2	protein_coding
ACSBG2	2	protein_coding
ACSF2	2	protein_coding
ACSF3	2	protein_coding
ACSL1	2	protein_coding
ACSL3	2	protein_coding
ACSL4	2	protein_coding
ACSL5	2	protein_coding
ACSL6	2	protein_coding
ACSM1	2	protein_coding
ACSM2A	2	protein_coding
ACSM2B	2	protein_coding
ACSM3	2	protein_coding
ACSM4	2	protein_coding
ACSM5	2	protein_coding
ACSS1	2	protein_coding
ACSS2	2	protein_coding
ACSS3	2	protein_coding
ACTA1	2	protein_coding
ACTA2	2	protein_coding
ACTB	2	protein_coding
ACTBL2	2	protein_coding
ACTC1	2	protein_coding
ACTG1	2	protein_coding
ACTG1P1	2	pseudogene
ACTG1P3	2	pseudogene
ACTG1P4	2	pseudogene
ACTG2	2	protein_coding
ACTL10	2	protein_coding
ACTL6A	2	protein_coding
ACTL6B	2	protein_coding
ACTL7A	2	protein_coding
ACTL7B	2	protein_coding
ACTL8	2	protein_coding
ACTL9	2	protein_coding
ACTN1	2	protein_coding
ACTN2	2	protein_coding
ACTN3	2	polymorphic_pseudogene
ACTN4	2	protein_coding
ACTN4P2	2	pseudogene
ACTR10	2	protein_coding
ACTR1A	2	protein_coding
ACTR1B	2	protein_coding
ACTR2	2	protein_coding
ACTR3	2	protein_coding
ACTR3B	2	protein_coding
ACTR3C	2	protein_coding
ACTR5	2	protein_coding
ACTR6	2	protein_coding
ACTR8	2	protein_coding
ACTRT1	2	protein_coding
ACTRT2	2	protein_coding
ACTRT3	2	protein_coding
ACVR1	2	protein_coding
ACVR1B	2	protein_coding
ACVR1C	2	protein_coding
ACVR2A	2	protein_coding
ACVR2B	2	protein_coding
ACVRL1	2	protein_coding
ACY1	2	protein_coding
ACY3	2	protein_coding
ACYP1	2	protein_coding
ACYP2	2	protein_coding
ADA	2	protein_coding
ADAD1	2	protein_coding
ADAD1P2	2	pseudogene
ADAD2	2	protein_coding
ADAL	2	protein_coding
ADAM10	2	protein_coding
ADAM11	2	protein_coding
ADAM12	2	protein_coding
ADAM15	2	protein_coding
ADAM17	2	protein_coding
ADAM18	2	protein_coding
ADAM19	2	protein_coding
ADAM1A	2	pseudogene
ADAM2	2	protein_coding
ADAM20	2	protein_coding
ADAM21	2	protein_coding
ADAM22	2	protein_coding
ADAM23	2	protein_coding
ADAM28	2	protein_coding
ADAM29	2	protein_coding
ADAM30	2	protein_coding
ADAM32	2	protein_coding
ADAM33	2	protein_coding
ADAM3A	2	pseudogene
ADAM6	2	lincRNA
ADAM7	2	protein_coding
ADAM8	2	protein_coding
ADAM9	2	protein_coding
ADAMDEC1	2	protein_coding
ADAMTS1	2	protein_coding
ADAMTS10	2	protein_coding
ADAMTS12	2	protein_coding
ADAMTS13	2	protein_coding
ADAMTS14	2	protein_coding
ADAMTS15	2	protein_coding
ADAMTS16	2	protein_coding
ADAMTS17	2	protein_coding
ADAMTS18	2	protein_coding
ADAMTS19	2	protein_coding
ADAMTS2	2	protein_coding
ADAMTS20	2	protein_coding
ADAMTS3	2	protein_coding
ADAMTS4	2	protein_coding
ADAMTS5	2	protein_coding
ADAMTS6	2	protein_coding
ADAMTS7	2	protein_coding
ADAMTS8	2	protein_coding
ADAMTS9	2	protein_coding
ADAMTSL1	2	protein_coding
ADAMTSL2	2	protein_coding
ADAMTSL3	2	protein_coding
ADAMTSL4	2	protein_coding
ADAMTSL5	2	protein_coding
ADAP1	2	protein_coding
ADAP2	2	protein_coding
ADAR	2	protein_coding
ADARB1	2	protein_coding
ADARB2	2	protein_coding
ADAT1	2	protein_coding
ADAT2	2	protein_coding
ADAT3	2	protein_coding
ADC	2	protein_coding
ADCK1	2	protein_coding
ADCK2	2	protein_coding
ADCK3	2	protein_coding
ADCK4	2	protein_coding
ADCK5	2	protein_coding
ADCY1	2	protein_coding
ADCY10	2	protein_coding
ADCY10P1	2	pseudogene
ADCY2	2	protein_coding
ADCY3	2	protein_coding
ADCY4	2	protein_coding
ADCY5	2	protein_coding
ADCY6	2	protein_coding
ADCY7	2	protein_coding
ADCY8	2	protein_coding
ADCY9	2	protein_coding
ADCYAP1	2	protein_coding
ADCYAP1R1	2	protein_coding
ADD1	2	protein_coding
ADD2	2	protein_coding
ADD3	2	protein_coding
ADGB	2	protein_coding
ADH1A	2	protein_coding
ADH1B	2	protein_coding
ADH1C	2	polymorphic_pseudogene
ADH4	2	protein_coding
ADH5	2	protein_coding
ADH5P2	2	pseudogene
ADH5P3	2	pseudogene
ADH6	2	protein_coding
ADH7	2	protein_coding
ADHFE1	2	protein_coding
ADI1	2	protein_coding
ADIG	2	protein_coding
ADIPOQ	2	protein_coding
ADIPOR1	2	protein_coding
ADIPOR2	2	protein_coding
ADIRF	2	protein_coding
ADK	2	protein_coding
ADM	2	protein_coding
ADM2	2	protein_coding
ADM5	2	protein_coding
ADNP	0	protein_coding
ADNP2	0	protein_coding
ADO	2	protein_coding
ADORA1	2	protein_coding
ADORA2A	2	protein_coding
ADORA2B	2	protein_coding
ADORA3	2	protein_coding
ADPGK	2	protein_coding
ADPRH	2	protein_coding
ADPRHL1	2	protein_coding
ADPRHL2	2	protein_coding
ADPRM	2	protein_coding
ADRA1A	2	protein_coding
ADRA1B	2	protein_coding
ADRA1D	2	protein_coding
ADRA2A	2	protein_coding
ADRA2B	2	protein_coding
ADRA2C	2	protein_coding
ADRB1	2	protein_coding
ADRB2	2	protein_coding
ADRB3	2	protein_coding
ADRBK1	2	protein_coding
ADRBK2	2	protein_coding
ADRM1	2	protein_coding
ADSL	2	protein_coding
ADSS	2	protein_coding
ADSSL1	2	protein_coding
ADTRP	2	protein_coding
AEBP1	0	protein_coding
AEBP2	2	protein_coding
AEN	2	protein_coding
AES	2	protein_coding
AFAP1	2	protein_coding
AFAP1L1	2	protein_coding
AFAP1L2	2	protein_coding
AFF1	0	protein_coding
AFF2	2	protein_coding
AFF3	2	protein_coding
AFF4	0	protein_coding
AFG3L1P	2	pseudogene
AFG3L2	2	protein_coding
AFM	2	protein_coding
AFMID	2	protein_coding
AFP	2	protein_coding
AFTPH	2	protein_coding
AGA	2	protein_coding
AGAP1	2	protein_coding
AGAP2	2	protein_coding
AGAP3	2	protein_coding
AGAP4	2	protein_coding
AGAP5	2	protein_coding
AGAP6	2	protein_coding
AGAP7	2	protein_coding
AGAP8	2	protein_coding
AGAP9	2	protein_coding
AGBL1	2	protein_coding
AGBL2	2	protein_coding
AGBL3	2	protein_coding
AGBL4	2	protein_coding
AGBL5	2	protein_coding
AGER	2	protein_coding
AGFG1	2	protein_coding
AGFG2	2	protein_coding
AGGF1	2	protein_coding
AGGF1P3	2	pseudogene
AGGF1P4	2	pseudogene
AGK	2	protein_coding
AGL	2	protein_coding
AGMAT	2	protein_coding
AGMO	2	protein_coding
AGO1	2	protein_coding
AGO2	2	protein_coding
AGO3	2	protein_coding
AGO4	2	protein_coding
AGPAT1	2	protein_coding
AGPAT2	2	protein_coding
AGPAT3	2	protein_coding
AGPAT4	2	protein_coding
AGPAT5	2	protein_coding
AGPAT6	2	protein_coding
AGPAT9	2	protein_coding
AGPHD1	2	protein_coding
AGPS	2	protein_coding
AGR2	2	protein_coding
AGR3	2	protein_coding
AGRN	2	protein_coding
AGRP	2	protein_coding
AGT	2	protein_coding
AGTPBP1	2	protein_coding
AGTR1	2	protein_coding
AGTR2	2	protein_coding
AGTRAP	2	protein_coding
AGXT	2	protein_coding
AGXT2	2	protein_coding
AGXT2L1	2	protein_coding
AGXT2L2	2	protein_coding
AHCTF1	0	protein_coding
AHCTF1P1	2	pseudogene
AHCY	2	protein_coding
AHCYL1	2	protein_coding
AHCYL2	2	protein_coding
AHCYP1	2	pseudogene
AHCYP4	2	pseudogene
AHCYP7	2	pseudogene
AHDC1	2	protein_coding
AHI1	2	protein_coding
AHNAK	2	protein_coding
AHNAK2	2	protein_coding
AHR	0	protein_coding
AHRR	2	protein_coding
AHSA1	2	protein_coding
AHSA2	2	protein_coding
AHSG	2	protein_coding
AHSP	2	protein_coding
AICDA	2	protein_coding
AIDA	2	protein_coding
AIF1	2	protein_coding
AIF1L	2	protein_coding
AIFM1	2	protein_coding
AIFM1P1	2	pseudogene
AIFM2	2	protein_coding
AIFM3	2	protein_coding
AIG1	2	protein_coding
AIM1	2	protein_coding
AIM1L	2	protein_coding
AIM2	2	protein_coding
AIMP1	2	protein_coding
AIMP1P1	2	pseudogene
AIMP1P2	2	pseudogene
AIMP2	2	protein_coding
AIP	2	protein_coding
AIPL1	2	protein_coding
AIRE	2	protein_coding
AJAP1	2	protein_coding
AJUBA	2	protein_coding
AK1	2	protein_coding
AK2	2	protein_coding
AK2P2	2	pseudogene
AK3	2	protein_coding
AK3P2	2	pseudogene
AK3P3	2	pseudogene
AK3P5	2	pseudogene
AK4	2	protein_coding
AK4P2	2	pseudogene
AK4P4	2	pseudogene
AK4P6	2	pseudogene
AK5	2	protein_coding
AK7	2	protein_coding
AK8	2	protein_coding
AK9	2	protein_coding
AKAP1	2	protein_coding
AKAP10	2	protein_coding
AKAP11	2	protein_coding
AKAP12	2	protein_coding
AKAP13	2	protein_coding
AKAP14	2	protein_coding
AKAP17A	2	protein_coding
AKAP2	2	protein_coding
AKAP3	2	protein_coding
AKAP4	2	protein_coding
AKAP5	2	protein_coding
AKAP6	2	protein_coding
AKAP7	2	protein_coding
AKAP8	2	protein_coding
AKAP8L	2	protein_coding
AKAP9	2	protein_coding
AKIP1	2	protein_coding
AKIRIN1	2	protein_coding
AKIRIN2	2	protein_coding
AKNA	0	protein_coding
AKNAD1	2	protein_coding
AKR1A1	2	protein_coding
AKR1B1	2	protein_coding
AKR1B10	2	protein_coding
AKR1B15	2	protein_coding
AKR1C1	2	protein_coding
AKR1C2	2	protein_coding
AKR1C3	2	protein_coding
AKR1C4	2	protein_coding
AKR1C5P	2	pseudogene
AKR1CL1	2	protein_coding
AKR1D1	2	protein_coding
AKR1D1P1	2	pseudogene
AKR1E2	2	protein_coding
AKR7A2	2	protein_coding
AKR7A2P1	2	pseudogene
AKR7A3	2	protein_coding
AKR7L	2	polymorphic_pseudogene
AKT1	2	protein_coding
AKT1S1	2	protein_coding
AKT2	2	protein_coding
AKT3	2	protein_coding
AKTIP	2	protein_coding
ALAD	2	protein_coding
ALAS1	2	protein_coding
ALAS2	2	protein_coding
ALB	2	protein_coding
ALCAM	2	protein_coding
ALDH16A1	2	protein_coding
ALDH18A1	2	protein_coding
ALDH1A1	2	protein_coding
ALDH1A2	2	protein_coding
ALDH1A3	2	protein_coding
ALDH1B1	2	protein_coding
ALDH1L1	2	protein_coding
ALDH1L2	2	protein_coding
ALDH2	2	protein_coding
ALDH3A1	2	protein_coding
ALDH3A2	2	protein_coding
ALDH3B1	2	protein_coding
ALDH3B2	2	protein_coding
ALDH4A1	2	protein_coding
ALDH5A1	2	protein_coding
ALDH6A1	2	protein_coding
ALDH7A1	2	protein_coding
ALDH7A1P2	2	pseudogene
ALDH7A1P4	2	pseudogene
ALDH8A1	2	protein_coding
ALDH9A1	2	protein_coding
ALDOA	2	protein_coding
ALDOAP1	2	pseudogene
ALDOB	2	protein_coding
ALDOC	2	protein_coding
ALG1	2	protein_coding
ALG10	2	protein_coding
ALG10B	2	protein_coding
ALG11	2	protein_coding
ALG12	2	protein_coding
ALG13	2	protein_coding
ALG14	2	protein_coding
ALG1L	2	protein_coding
ALG1L10P	2	pseudogene
ALG1L11P	2	pseudogene
ALG1L12P	2	pseudogene
ALG1L13P	2	pseudogene
ALG1L15P	2	pseudogene
ALG1L2	2	pseudogene
ALG1L5P	2	pseudogene
ALG2	2	protein_coding
ALG3	2	protein_coding
ALG5	2	protein_coding
ALG6	2	protein_coding
ALG8	2	protein_coding
ALG9	2	protein_coding
ALK	2	protein_coding
ALKBH1	2	protein_coding
ALKBH2	2	protein_coding
ALKBH3	2	protein_coding
ALKBH4	2	protein_coding
ALKBH5	2	protein_coding
ALKBH6	2	protein_coding
ALKBH7	2	protein_coding
ALKBH8	2	protein_coding
ALLC	2	protein_coding
ALMS1	2	protein_coding
ALOX12	2	protein_coding
ALOX12B	2	protein_coding
ALOX12P2	2	pseudogene
ALOX15	2	protein_coding
ALOX15B	2	protein_coding
ALOX15P2	2	pseudogene
ALOX5	2	protein_coding
ALOX5AP	2	protein_coding
ALOXE3	2	protein_coding
ALPI	2	protein_coding
ALPK1	2	protein_coding
ALPK2	2	protein_coding
ALPK3	2	protein_coding
ALPL	2	protein_coding
ALPP	2	protein_coding
ALPPL2	2	protein_coding
ALS2	2	protein_coding
ALS2CL	2	protein_coding
ALS2CR11	2	protein_coding
ALS2CR12	2	protein_coding
ALS2CR8	0	protein_coding
ALX1	0	protein_coding
ALX3	0	protein_coding
ALX4	0	protein_coding
ALYREF	2	protein_coding
AMACR	2	protein_coding
AMBN	2	protein_coding
AMBP	2	protein_coding
AMBRA1	2	protein_coding
AMD1	2	protein_coding
AMD1P1	2	pseudogene
AMDHD1	2	protein_coding
AMDHD2	2	protein_coding
AMELX	2	protein_coding
AMELY	2	protein_coding
AMER1	2	protein_coding
AMER2	2	protein_coding
AMER3	2	protein_coding
AMFR	2	protein_coding
AMH	2	protein_coding
AMHR2	2	protein_coding
AMICA1	2	protein_coding
AMIGO1	2	protein_coding
AMIGO2	2	protein_coding
AMIGO3	2	protein_coding
AMMECR1	2	protein_coding
AMMECR1L	2	protein_coding
AMN	2	protein_coding
AMN1	2	protein_coding
AMOT	2	protein_coding
AMOTL1	2	protein_coding
AMOTL2	2	protein_coding
AMPD2	2	protein_coding
AMPD3	2	protein_coding
AMPH	2	protein_coding
AMT	2	protein_coding
AMTN	2	protein_coding
AMY2B	2	protein_coding
AMZ1	2	protein_coding
AMZ2	2	protein_coding
AMZ2P1	2	pseudogene
AMZ2P2	2	pseudogene
ANAPC1	2	protein_coding
ANAPC10	2	protein_coding
ANAPC11	2	protein_coding
ANAPC13	2	protein_coding
ANAPC15	2	protein_coding
ANAPC16	2	protein_coding
ANAPC2	2	protein_coding
ANAPC4	2	protein_coding
ANAPC5	2	protein_coding
ANAPC7	2	protein_coding
ANG	2	protein_coding
ANGEL1	2	protein_coding
ANGEL2	2	protein_coding
ANGPT1	2	protein_coding
ANGPT2	2	protein_coding
ANGPT4	2	protein_coding
ANGPTL1	2	protein_coding
ANGPTL2	2	protein_coding
ANGPTL3	2	protein_coding
ANGPTL4	2	protein_coding
ANGPTL5	2	protein_coding
ANGPTL6	2	protein_coding
ANGPTL7	2	protein_coding
ANHX	0	protein_coding
ANK1	2	protein_coding
ANK2	2	protein_coding
ANK3	2	protein_coding
ANKAR	2	protein_coding
ANKDD1A	2	protein_coding
ANKDD1B	2	protein_coding
ANKEF1	2	protein_coding
ANKFN1	2	protein_coding
ANKFY1	2	protein_coding
ANKH	2	protein_coding
ANKHD1	2	protein_coding
ANKHD1-EIF4EBP3	2	protein_coding
ANKIB1	2	protein_coding
ANKK1	2	protein_coding
ANKLE1	2	protein_coding
ANKLE2	2	protein_coding
ANKMY1	2	protein_coding
ANKMY2	2	protein_coding
ANKRA2	2	protein_coding
ANKRD1	2	protein_coding
ANKRD10	2	protein_coding
ANKRD11	2	protein_coding
ANKRD12	2	protein_coding
ANKRD13A	2	protein_coding
ANKRD13B	2	protein_coding
ANKRD13C	2	protein_coding
ANKRD13D	2	protein_coding
ANKRD16	2	protein_coding
ANKRD17	2	protein_coding
ANKRD18A	2	protein_coding
ANKRD18B	2	protein_coding
ANKRD18CP	2	pseudogene
ANKRD18DP	2	pseudogene
ANKRD19P	2	pseudogene
ANKRD2	2	protein_coding
ANKRD20A1	2	protein_coding
ANKRD20A11P	2	pseudogene
ANKRD20A18P	2	pseudogene
ANKRD20A2	2	protein_coding
ANKRD20A3	2	protein_coding
ANKRD20A4	2	protein_coding
ANKRD20A5P	2	pseudogene
ANKRD20A7P	2	pseudogene
ANKRD20A8P	2	pseudogene
ANKRD22	2	protein_coding
ANKRD23	2	protein_coding
ANKRD24	2	protein_coding
ANKRD26	2	protein_coding
ANKRD26P1	2	pseudogene
ANKRD26P3	2	pseudogene
ANKRD27	2	protein_coding
ANKRD28	2	protein_coding
ANKRD29	2	protein_coding
ANKRD30A	0	protein_coding
ANKRD30B	2	protein_coding
ANKRD30BL	2	protein_coding
ANKRD30BP1	2	pseudogene
ANKRD30BP2	2	pseudogene
ANKRD30BP3	2	pseudogene
ANKRD31	2	protein_coding
ANKRD32	2	protein_coding
ANKRD33	2	protein_coding
ANKRD33B	2	protein_coding
ANKRD34A	2	protein_coding
ANKRD34B	2	protein_coding
ANKRD34C	2	protein_coding
ANKRD35	2	protein_coding
ANKRD36	2	protein_coding
ANKRD36B	2	pseudogene
ANKRD36BP1	2	pseudogene
ANKRD36BP2	2	pseudogene
ANKRD36C	2	protein_coding
ANKRD37	2	protein_coding
ANKRD39	2	protein_coding
ANKRD40	2	protein_coding
ANKRD42	2	protein_coding
ANKRD44	2	protein_coding
ANKRD45	2	protein_coding
ANKRD46	2	protein_coding
ANKRD49	2	protein_coding
ANKRD50	2	protein_coding
ANKRD52	2	protein_coding
ANKRD53	2	protein_coding
ANKRD54	2	protein_coding
ANKRD54P1	2	pseudogene
ANKRD55	2	protein_coding
ANKRD6	2	protein_coding
ANKRD60	2	protein_coding
ANKRD61	2	protein_coding
ANKRD62	2	protein_coding
ANKRD62P1	2	pseudogene
ANKRD62P1-PARP4P3	2	lincRNA
ANKRD63	2	protein_coding
ANKRD65	2	protein_coding
ANKRD7	2	protein_coding
ANKRD9	2	protein_coding
ANKS1A	2	protein_coding
ANKS1B	2	protein_coding
ANKS3	2	protein_coding
ANKS4B	2	protein_coding
ANKS6	2	protein_coding
ANKUB1	2	protein_coding
ANKZF1	2	protein_coding
ANLN	2	protein_coding
ANO1	2	protein_coding
ANO10	2	protein_coding
ANO2	2	protein_coding
ANO3	2	protein_coding
ANO4	2	protein_coding
ANO5	2	protein_coding
ANO6	2	protein_coding
ANO7	2	protein_coding
ANO7P1	2	pseudogene
ANO8	2	protein_coding
ANO9	2	protein_coding
ANP32A	2	protein_coding
ANP32AP1	2	pseudogene
ANP32B	2	protein_coding
ANP32BP1	2	pseudogene
ANP32BP3	2	pseudogene
ANP32C	2	pseudogene
ANP32D	2	protein_coding
ANP32E	2	protein_coding
ANPEP	2	protein_coding
ANTXR1	2	protein_coding
ANTXR2	2	protein_coding
ANTXRL	2	protein_coding
ANTXRLP1	2	pseudogene
ANXA1	2	protein_coding
ANXA10	2	protein_coding
ANXA11	2	protein_coding
ANXA13	2	protein_coding
ANXA2	2	protein_coding
ANXA2P2	2	pseudogene
ANXA2P3	2	pseudogene
ANXA2R	2	protein_coding
ANXA3	2	protein_coding
ANXA4	2	protein_coding
ANXA5	2	protein_coding
ANXA6	2	protein_coding
ANXA7	2	protein_coding
ANXA8	2	protein_coding
ANXA8L1	2	protein_coding
ANXA8L2	2	protein_coding
ANXA9	2	protein_coding
AOAH	2	protein_coding
AOC2	2	protein_coding
AOC3	2	protein_coding
AOC4	2	pseudogene
AOX1	2	protein_coding
AOX2P	2	pseudogene
AP1AR	2	protein_coding
AP1B1	2	protein_coding
AP1B1P1	2	pseudogene
AP1B1P2	2	pseudogene
AP1G1	2	protein_coding
AP1G2	2	protein_coding
AP1M1	2	protein_coding
AP1M2	2	protein_coding
AP1S1	2	protein_coding
AP1S2	2	protein_coding
AP1S3	2	protein_coding
AP2A1	2	protein_coding
AP2A2	2	protein_coding
AP2B1	2	protein_coding
AP2M1	2	protein_coding
AP2S1	2	protein_coding
AP3B1	2	protein_coding
AP3B2	2	protein_coding
AP3D1	2	protein_coding
AP3M1	2	protein_coding
AP3M2	2	protein_coding
AP3S1	2	protein_coding
AP3S2	2	protein_coding
AP4B1	2	protein_coding
AP4E1	2	protein_coding
AP4M1	2	protein_coding
AP4S1	2	protein_coding
AP5B1	2	protein_coding
AP5M1	2	protein_coding
AP5S1	2	protein_coding
AP5Z1	2	protein_coding
APAF1	2	protein_coding
APBA1	2	protein_coding
APBA2	2	protein_coding
APBA3	2	protein_coding
APBB1	2	protein_coding
APBB1IP	2	protein_coding
APBB2	2	protein_coding
APBB3	2	protein_coding
APC	2	protein_coding
APC2	2	protein_coding
APCDD1	2	protein_coding
APCDD1L	2	protein_coding
APCS	2	protein_coding
APEH	2	protein_coding
APEX1	2	protein_coding
APEX2	2	protein_coding
APH1A	2	protein_coding
APH1B	2	protein_coding
API5	2	protein_coding
API5P2	2	pseudogene
APIP	2	protein_coding
APITD1	2	protein_coding
APITD1-CORT	2	protein_coding
APLF	2	protein_coding
APLN	2	protein_coding
APLNR	2	protein_coding
APLP1	2	protein_coding
APLP2	2	protein_coding
APMAP	2	protein_coding
APOA1	2	protein_coding
APOA1BP	2	protein_coding
APOA2	2	protein_coding
APOA4	2	protein_coding
APOA5	2	protein_coding
APOB	2	protein_coding
APOBEC1	2	protein_coding
APOBEC2	2	protein_coding
APOBEC3A	2	protein_coding
APOBEC3B	2	protein_coding
APOBEC3C	2	protein_coding
APOBEC3D	2	protein_coding
APOBEC3F	2	protein_coding
APOBEC3G	2	protein_coding
APOBEC3H	2	protein_coding
APOBEC4	2	protein_coding
APOBR	2	protein_coding
APOC1	2	protein_coding
APOC1P1	2	pseudogene
APOC2	2	protein_coding
APOC3	2	protein_coding
APOC4	2	protein_coding
APOD	2	protein_coding
APOE	2	protein_coding
APOF	2	protein_coding
APOH	2	protein_coding
APOL1	2	protein_coding
APOL2	2	protein_coding
APOL3	2	protein_coding
APOL4	2	protein_coding
APOL5	2	protein_coding
APOL6	2	protein_coding
APOLD1	2	protein_coding
APOM	2	protein_coding
APOO	2	protein_coding
APOOL	2	protein_coding
APOPT1	2	protein_coding
APP	2	protein_coding
APPBP2	2	protein_coding
APPL1	2	protein_coding
APPL2	2	protein_coding
APRT	2	protein_coding
APTX	2	protein_coding
AQP1	2	protein_coding
AQP10	2	protein_coding
AQP11	2	protein_coding
AQP12A	2	protein_coding
AQP12B	2	protein_coding
AQP2	2	protein_coding
AQP3	2	protein_coding
AQP4	2	protein_coding
AQP5	2	protein_coding
AQP6	2	protein_coding
AQP7	2	protein_coding
AQP7P1	2	pseudogene
AQP7P2	2	pseudogene
AQP8	2	protein_coding
AQP9	2	protein_coding
AQPEP	2	protein_coding
AQR	2	protein_coding
AR	0	protein_coding
ARAF	2	protein_coding
ARAP1	2	protein_coding
ARAP2	2	protein_coding
ARAP3	2	protein_coding
ARC	2	protein_coding
ARCN1	2	protein_coding
AREG	2	protein_coding
AREL1	2	protein_coding
ARF1	2	protein_coding
ARF1P1	2	pseudogene
ARF3	2	protein_coding
ARF4	2	protein_coding
ARF4P2	2	pseudogene
ARF5	2	protein_coding
ARF6	2	protein_coding
ARFGAP1	2	protein_coding
ARFGAP2	2	protein_coding
ARFGAP3	2	protein_coding
ARFGEF1	2	protein_coding
ARFGEF2	2	protein_coding
ARFIP1	2	protein_coding
ARFIP2	2	protein_coding
ARFRP1	2	protein_coding
ARG1	2	protein_coding
ARG2	2	protein_coding
ARGFX	0	protein_coding
ARGFXP2	2	pseudogene
ARGLU1	2	protein_coding
ARHGAP1	2	protein_coding
ARHGAP10	2	protein_coding
ARHGAP11A	2	protein_coding
ARHGAP11B	2	protein_coding
ARHGAP12	2	protein_coding
ARHGAP15	2	protein_coding
ARHGAP17	2	protein_coding
ARHGAP18	2	protein_coding
ARHGAP19	2	protein_coding
ARHGAP20	2	protein_coding
ARHGAP21	2	protein_coding
ARHGAP22	2	protein_coding
ARHGAP23	2	protein_coding
ARHGAP24	2	protein_coding
ARHGAP25	2	protein_coding
ARHGAP26	2	protein_coding
ARHGAP27	2	protein_coding
ARHGAP28	2	protein_coding
ARHGAP29	2	protein_coding
ARHGAP30	2	protein_coding
ARHGAP31	2	protein_coding
ARHGAP32	2	protein_coding
ARHGAP33	2	protein_coding
ARHGAP35	2	protein_coding
ARHGAP36	2	protein_coding
ARHGAP39	2	protein_coding
ARHGAP4	2	protein_coding
ARHGAP40	2	protein_coding
ARHGAP42	2	protein_coding
ARHGAP44	2	protein_coding
ARHGAP5	2	protein_coding
ARHGAP6	2	protein_coding
ARHGAP8	2	protein_coding
ARHGAP9	2	protein_coding
ARHGDIA	2	protein_coding
ARHGDIB	2	protein_coding
ARHGDIG	2	protein_coding
ARHGEF1	2	protein_coding
ARHGEF10	2	protein_coding
ARHGEF10L	2	protein_coding
ARHGEF11	2	protein_coding
ARHGEF12	2	protein_coding
ARHGEF15	2	protein_coding
ARHGEF16	2	protein_coding
ARHGEF17	2	protein_coding
ARHGEF18	2	protein_coding
ARHGEF19	2	protein_coding
ARHGEF2	2	protein_coding
ARHGEF25	2	protein_coding
ARHGEF26	2	protein_coding
ARHGEF28	2	protein_coding
ARHGEF3	2	protein_coding
ARHGEF33	2	protein_coding
ARHGEF35	2	protein_coding
ARHGEF37	2	protein_coding
ARHGEF38	2	protein_coding
ARHGEF39	2	protein_coding
ARHGEF4	2	protein_coding
ARHGEF40	2	protein_coding
ARHGEF5	2	protein_coding
ARHGEF6	2	protein_coding
ARHGEF7	2	protein_coding
ARHGEF9	2	protein_coding
ARID1A	2	protein_coding
ARID1B	2	protein_coding
ARID2	2	protein_coding
ARID3A	0	protein_coding
ARID3B	2	protein_coding
ARID3C	2	protein_coding
ARID4A	0	protein_coding
ARID4B	2	protein_coding
ARID5A	2	protein_coding
ARID5B	2	protein_coding
ARIH1	2	protein_coding
ARIH2	2	protein_coding
ARIH2OS	2	protein_coding
ARIH2P1	2	pseudogene
ARL1	2	protein_coding
ARL10	2	protein_coding
ARL11	2	protein_coding
ARL13A	2	protein_coding
ARL13B	2	protein_coding
ARL14	2	protein_coding
ARL14EP	2	protein_coding
ARL14EPL	2	protein_coding
ARL15	2	protein_coding
ARL16	2	protein_coding
ARL17A	2	protein_coding
ARL17B	2	protein_coding
ARL2	2	protein_coding
ARL2BP	2	protein_coding
ARL2BPP10	2	pseudogene
ARL2BPP3	2	pseudogene
ARL2BPP4	2	pseudogene
ARL2BPP8	2	pseudogene
ARL3	2	protein_coding
ARL4A	2	protein_coding
ARL4C	2	protein_coding
ARL4D	2	protein_coding
ARL4P	2	pseudogene
ARL5A	2	protein_coding
ARL5AP1	2	pseudogene
ARL5AP3	2	pseudogene
ARL5AP4	2	pseudogene
ARL5B	2	protein_coding
ARL5C	2	protein_coding
ARL6	2	protein_coding
ARL6IP1	2	protein_coding
ARL6IP1P3	2	pseudogene
ARL6IP4	2	protein_coding
ARL6IP5	2	protein_coding
ARL6IP6	2	protein_coding
ARL8A	2	protein_coding
ARL8B	2	protein_coding
ARL9	2	protein_coding
ARMC1	2	protein_coding
ARMC10	2	protein_coding
ARMC12	2	protein_coding
ARMC2	2	protein_coding
ARMC3	2	protein_coding
ARMC4	2	protein_coding
ARMC4P1	2	pseudogene
ARMC5	2	protein_coding
ARMC6	2	protein_coding
ARMC7	2	protein_coding
ARMC8	2	protein_coding
ARMC9	2	protein_coding
ARMCX1	2	protein_coding
ARMCX2	2	protein_coding
ARMCX3	2	protein_coding
ARMCX4	2	protein_coding
ARMCX5	2	protein_coding
ARMCX6	2	protein_coding
ARMS2	2	protein_coding
ARNT	0	protein_coding
ARNT2	0	protein_coding
ARNTL	0	protein_coding
ARNTL2	0	protein_coding
ARPC1A	2	protein_coding
ARPC1B	2	protein_coding
ARPC2	2	protein_coding
ARPC3	2	protein_coding
ARPC3P1	2	pseudogene
ARPC4	2	protein_coding
ARPC4-TTLL3	2	protein_coding
ARPC5	2	protein_coding
ARPC5L	2	protein_coding
ARPP19	2	protein_coding
ARPP21	2	protein_coding
ARR3	2	protein_coding
ARRB1	2	protein_coding
ARRB2	2	protein_coding
ARRDC1	2	protein_coding
ARRDC2	2	protein_coding
ARRDC3	2	protein_coding
ARRDC4	2	protein_coding
ARRDC5	2	protein_coding
ARSA	2	protein_coding
ARSB	2	protein_coding
ARSD	2	protein_coding
ARSE	2	protein_coding
ARSF	2	protein_coding
ARSG	2	protein_coding
ARSH	2	protein_coding
ARSI	2	protein_coding
ARSJ	2	protein_coding
ARSK	2	protein_coding
ART1	2	protein_coding
ART3	2	protein_coding
ART4	2	protein_coding
ART5	2	protein_coding
ARTN	2	protein_coding
ARV1	2	protein_coding
ARVCF	2	protein_coding
ARX	0	protein_coding
AS3MT	2	protein_coding
ASAH1	2	protein_coding
ASAH2	2	protein_coding
ASAH2B	2	protein_coding
ASAP1	2	protein_coding
ASAP2	2	protein_coding
ASAP3	2	protein_coding
ASB1	2	protein_coding
ASB10	2	protein_coding
ASB11	2	protein_coding
ASB12	2	protein_coding
ASB13	2	protein_coding
ASB14	2	protein_coding
ASB15	2	protein_coding
ASB16	2	protein_coding
ASB17	2	protein_coding
ASB2	2	protein_coding
ASB3	2	protein_coding
ASB4	2	protein_coding
ASB5	2	protein_coding
ASB6	2	protein_coding
ASB7	2	protein_coding
ASB8	2	protein_coding
ASB9	2	protein_coding
ASB9P1	2	pseudogene
ASCC1	2	protein_coding
ASCC2	2	protein_coding
ASCC3	2	protein_coding
ASCL1	0	protein_coding
ASCL2	0	protein_coding
ASCL3	2	protein_coding
ASCL4	2	protein_coding
ASCL5	2	protein_coding
ASF1A	2	protein_coding
ASF1B	2	protein_coding
ASGR1	2	protein_coding
ASGR2	2	protein_coding
ASH1L	2	protein_coding
ASH2L	2	protein_coding
ASIC1	2	protein_coding
ASIC2	2	protein_coding
ASIC3	2	protein_coding
ASIC4	2	protein_coding
ASIP	2	protein_coding
ASL	2	protein_coding
ASMT	2	protein_coding
ASMTL	2	protein_coding
ASNA1	2	protein_coding
ASNS	2	protein_coding
ASNSD1	2	protein_coding
ASPA	2	protein_coding
ASPDH	2	protein_coding
ASPG	2	protein_coding
ASPH	2	protein_coding
ASPHD1	2	protein_coding
ASPHD2	2	protein_coding
ASPM	2	protein_coding
ASPN	2	protein_coding
ASPRV1	2	protein_coding
ASPSCR1	2	protein_coding
ASRGL1	2	protein_coding
ASS1	2	protein_coding
ASS1P1	2	pseudogene
ASS1P11	2	pseudogene
ASS1P12	2	pseudogene
ASS1P9	2	pseudogene
ASTE1	2	protein_coding
ASTL	2	protein_coding
ASTN1	2	protein_coding
ASTN2	2	protein_coding
ASUN	2	protein_coding
ASXL1	2	protein_coding
ASXL2	2	protein_coding
ASXL3	2	protein_coding
ASZ1	2	protein_coding
ATAD1	2	protein_coding
ATAD2	2	protein_coding
ATAD2B	2	protein_coding
ATAD3A	2	protein_coding
ATAD3B	2	protein_coding
ATAD3C	2	protein_coding
ATAD5	2	protein_coding
ATAT1	2	protein_coding
ATCAY	2	protein_coding
ATE1	2	protein_coding
ATF1	0	protein_coding
ATF2	0	protein_coding
ATF3	0	protein_coding
ATF4	0	protein_coding
ATF4P3	2	pseudogene
ATF4P4	2	pseudogene
ATF5	0	protein_coding
ATF6	0	protein_coding
ATF6B	0	protein_coding
ATF7	0	protein_coding
ATF7IP	2	protein_coding
ATF7IP2	2	protein_coding
ATG10	2	protein_coding
ATG12	2	protein_coding
ATG12P2	2	pseudogene
ATG13	2	protein_coding
ATG14	2	protein_coding
ATG16L1	2	protein_coding
ATG16L2	2	protein_coding
ATG2A	2	protein_coding
ATG2B	2	protein_coding
ATG3	2	protein_coding
ATG4A	2	protein_coding
ATG4B	2	protein_coding
ATG4C	2	protein_coding
ATG4D	2	protein_coding
ATG5	2	protein_coding
ATG7	2	protein_coding
ATG9A	2	protein_coding
ATG9B	2	protein_coding
ATHL1	2	protein_coding
ATIC	2	protein_coding
ATL1	2	protein_coding
ATL2	2	protein_coding
ATL3	2	protein_coding
ATM	2	protein_coding
ATMIN	2	protein_coding
ATN1	2	protein_coding
ATOH1	0	protein_coding
ATOH7	2	protein_coding
ATOH8	2	protein_coding
ATOX1	2	protein_coding
ATP10A	2	protein_coding
ATP10B	2	protein_coding
ATP10D	2	protein_coding
ATP11A	2	protein_coding
ATP11B	2	protein_coding
ATP11C	2	protein_coding
ATP12A	2	protein_coding
ATP13A1	2	protein_coding
ATP13A2	2	protein_coding
ATP13A3	2	protein_coding
ATP13A4	2	protein_coding
ATP1A1	2	protein_coding
ATP1A2	2	protein_coding
ATP1A3	2	protein_coding
ATP1A4	2	protein_coding
ATP1B1	2	protein_coding
ATP1B2	2	protein_coding
ATP1B3	2	protein_coding
ATP1B3P1	2	pseudogene
ATP1B4	2	protein_coding
ATP2A1	2	protein_coding
ATP2A2	2	protein_coding
ATP2A3	2	protein_coding
ATP2B1	2	protein_coding
ATP2B2	2	protein_coding
ATP2B3	2	protein_coding
ATP2B4	2	protein_coding
ATP2C1	2	protein_coding
ATP2C2	2	protein_coding
ATP4A	2	protein_coding
ATP4B	2	protein_coding
ATP5A1	2	protein_coding
ATP5B	2	protein_coding
ATP5BP1	2	pseudogene
ATP5C1	2	protein_coding
ATP5D	2	protein_coding
ATP5E	2	protein_coding
ATP5F1	2	protein_coding
ATP5F1P7	2	pseudogene
ATP5G1	2	protein_coding
ATP5G1P1	2	pseudogene
ATP5G1P5	2	pseudogene
ATP5G2	2	protein_coding
ATP5G2P1	2	pseudogene
ATP5G2P3	2	pseudogene
ATP5G3	2	protein_coding
ATP5H	2	protein_coding
ATP5HP1	2	pseudogene
ATP5I	2	protein_coding
ATP5J	2	protein_coding
ATP5J2	2	protein_coding
ATP5J2LP	2	pseudogene
ATP5J2P3	2	pseudogene
ATP5J2P6	2	pseudogene
ATP5J2-PTCD1	2	protein_coding
ATP5JP1	2	pseudogene
ATP5L	2	protein_coding
ATP5L2	2	protein_coding
ATP5LP3	2	pseudogene
ATP5LP4	2	pseudogene
ATP5LP7	2	pseudogene
ATP5O	2	protein_coding
ATP5S	2	protein_coding
ATP5SL	2	protein_coding
ATP6AP1	2	protein_coding
ATP6AP1L	2	protein_coding
ATP6AP2	2	protein_coding
ATP6C	2	protein_coding
ATP6V0A1	2	protein_coding
ATP6V0A2	2	protein_coding
ATP6V0A4	2	protein_coding
ATP6V0B	2	protein_coding
ATP6V0C	2	protein_coding
ATP6V0CP1	2	pseudogene
ATP6V0CP3	2	pseudogene
ATP6V0D1	2	protein_coding
ATP6V0D2	2	protein_coding
ATP6V0E1	2	protein_coding
ATP6V0E1P1	2	pseudogene
ATP6V0E1P4	2	pseudogene
ATP6V0E2	2	protein_coding
ATP6V1A	2	protein_coding
ATP6V1B1	2	protein_coding
ATP6V1B2	2	protein_coding
ATP6V1C1	2	protein_coding
ATP6V1C2	2	protein_coding
ATP6V1D	2	protein_coding
ATP6V1E1	2	protein_coding
ATP6V1E2	2	protein_coding
ATP6V1F	2	protein_coding
ATP6V1G1	2	protein_coding
ATP6V1G1P2	2	pseudogene
ATP6V1G1P3	2	pseudogene
ATP6V1G1P6	2	pseudogene
ATP6V1G1P7	2	pseudogene
ATP6V1G2	2	protein_coding
ATP6V1G2-DDX39B	2	protein_coding
ATP6V1G3	2	protein_coding
ATP6V1H	2	protein_coding
ATP7A	2	protein_coding
ATP7B	2	protein_coding
ATP8A1	2	protein_coding
ATP8A2	2	protein_coding
ATP8B1	2	protein_coding
ATP8B2	2	protein_coding
ATP8B3	2	protein_coding
ATP8B4	2	protein_coding
ATP8B5P	2	pseudogene
ATP9A	2	protein_coding
ATP9B	2	protein_coding
ATPAF1	2	protein_coding
ATPAF2	2	protein_coding
ATPBD4	2	protein_coding
ATPBD4-AS1	2	lincRNA
ATPIF1	2	protein_coding
ATR	2	protein_coding
ATRAID	2	protein_coding
ATRIP	2	protein_coding
ATRN	2	protein_coding
ATRNL1	2	protein_coding
ATRX	2	protein_coding
ATXN1	2	protein_coding
ATXN10	2	protein_coding
ATXN1L	2	protein_coding
ATXN2	2	protein_coding
ATXN2L	2	protein_coding
ATXN3	2	protein_coding
ATXN3L	2	protein_coding
ATXN7	2	protein_coding
ATXN7L1	2	protein_coding
ATXN7L2	2	protein_coding
ATXN7L3	2	protein_coding
ATXN7L3B	2	protein_coding
AUH	2	protein_coding
AUNIP	2	protein_coding
AUP1	2	protein_coding
AURKA	2	protein_coding
AURKAIP1	2	protein_coding
AURKAPS1	2	pseudogene
AURKB	2	protein_coding
AURKC	2	protein_coding
AUTS2	2	protein_coding
AVEN	2	protein_coding
AVIL	2	protein_coding
AVL9	2	protein_coding
AVP	2	protein_coding
AVPI1	2	protein_coding
AVPR1A	2	protein_coding
AVPR1B	2	protein_coding
AVPR2	2	protein_coding
AWAT1	2	protein_coding
AWAT2	2	protein_coding
AXDND1	2	protein_coding
AXIN1	2	protein_coding
AXIN2	2	protein_coding
AXL	2	protein_coding
AZGP1	2	protein_coding
AZGP1P1	2	pseudogene
AZGP1P2	2	pseudogene
AZI1	2	protein_coding
AZI2	2	protein_coding
AZIN1	2	protein_coding
AZU1	2	protein_coding
B2M	2	protein_coding
B3GALNT1	2	protein_coding
B3GALNT2	2	protein_coding
B3GALT1	2	protein_coding
B3GALT2	2	protein_coding
B3GALT4	2	protein_coding
B3GALT5	2	protein_coding
B3GALT6	2	protein_coding
B3GALTL	2	protein_coding
B3GAT1	2	protein_coding
B3GAT2	2	protein_coding
B3GAT3	2	protein_coding
B3GNT1	2	protein_coding
B3GNT2	2	protein_coding
B3GNT3	2	protein_coding
B3GNT4	2	protein_coding
B3GNT5	2	protein_coding
B3GNT6	2	protein_coding
B3GNT7	2	protein_coding
B3GNT8	2	protein_coding
B3GNT9	2	protein_coding
B3GNTL1	2	protein_coding
B4GALNT1	2	protein_coding
B4GALNT2	2	protein_coding
B4GALNT3	2	protein_coding
B4GALNT4	2	protein_coding
B4GALT1	2	protein_coding
B4GALT2	2	protein_coding
B4GALT3	2	protein_coding
B4GALT4	2	protein_coding
B4GALT5	2	protein_coding
B4GALT6	2	protein_coding
B4GALT7	2	protein_coding
B9D1	2	protein_coding
B9D2	2	protein_coding
BAALC	2	protein_coding
BAAT	2	protein_coding
BAATP1	2	pseudogene
BABAM1	2	protein_coding
BACE1	2	protein_coding
BACE2	2	protein_coding
BACH1	0	protein_coding
BACH2	0	protein_coding
BAD	2	protein_coding
BAG1	2	protein_coding
BAG2	2	protein_coding
BAG3	2	protein_coding
BAG4	2	protein_coding
BAG5	2	protein_coding
BAG6	2	protein_coding
BAGE2	2	pseudogene
BAHCC1	2	protein_coding
BAHD1	2	protein_coding
BAI1	2	protein_coding
BAI2	2	protein_coding
BAI3	2	protein_coding
BAIAP2	2	protein_coding
BAIAP2-AS1	2	lincRNA
BAIAP2L1	2	protein_coding
BAIAP2L2	2	protein_coding
BAIAP3	2	protein_coding
BAK1	2	protein_coding
BAK1P1	2	pseudogene
BAK1P2	2	pseudogene
BAMBI	2	protein_coding
BANF1	2	protein_coding
BANF1P1	2	pseudogene
BANF1P5	2	pseudogene
BANF2	2	protein_coding
BANK1	2	protein_coding
BANP	0	protein_coding
BAP1	2	protein_coding
BARD1	2	protein_coding
BARHL1	0	protein_coding
BARHL2	0	protein_coding
BARX1	0	protein_coding
BARX2	0	protein_coding
BASP1	2	protein_coding
BASP1P1	2	pseudogene
BATF	0	protein_coding
BATF2	0	protein_coding
BATF3	0	protein_coding
BAX	2	protein_coding
BAZ1A	2	protein_coding
BAZ1B	0	protein_coding
BAZ2A	0	protein_coding
BAZ2B	2	protein_coding
BBC3	2	protein_coding
BBIP1	2	protein_coding
BBOX1	2	protein_coding
BBS1	2	protein_coding
BBS10	2	protein_coding
BBS12	2	protein_coding
BBS2	2	protein_coding
BBS4	2	protein_coding
BBS5	2	protein_coding
BBS7	2	protein_coding
BBS9	2	protein_coding
BBX	2	protein_coding
BCAM	2	protein_coding
BCAN	2	protein_coding
BCAP29	2	protein_coding
BCAP31	2	protein_coding
BCAR1	2	protein_coding
BCAR3	2	protein_coding
BCAR4	2	lincRNA
BCAS1	2	protein_coding
BCAS2	2	protein_coding
BCAS3	2	protein_coding
BCAS4	2	protein_coding
BCAT1	2	protein_coding
BCAT2	2	protein_coding
BCCIP	2	protein_coding
BCDIN3D	2	protein_coding
BCHE	2	protein_coding
BCKDHA	2	protein_coding
BCKDHB	2	protein_coding
BCKDK	2	protein_coding
BCL10	2	protein_coding
BCL11A	0	protein_coding
BCL11B	0	protein_coding
BCL2	2	protein_coding
BCL2A1	2	protein_coding
BCL2L1	2	protein_coding
BCL2L10	2	protein_coding
BCL2L11	2	protein_coding
BCL2L12	2	protein_coding
BCL2L13	2	protein_coding
BCL2L14	2	protein_coding
BCL2L15	2	protein_coding
BCL2L2	2	protein_coding
BCL2L2-PABPN1	2	protein_coding
BCL3	0	protein_coding
BCL6	0	protein_coding
BCL6B	2	protein_coding
BCL7A	2	protein_coding
BCL7B	2	protein_coding
BCL7C	2	protein_coding
BCL9	2	protein_coding
BCL9L	2	protein_coding
BCLAF1	0	protein_coding
BCMO1	2	protein_coding
BCO2	2	protein_coding
BCOR	2	protein_coding
BCORL1	2	protein_coding
BCORP1	2	pseudogene
BCR	2	protein_coding
BCRP2	2	pseudogene
BCRP3	2	pseudogene
BCRP7	2	pseudogene
BCRP8	2	pseudogene
BCS1L	2	protein_coding
BDH1	2	protein_coding
BDH2	2	protein_coding
BDKRB1	2	protein_coding
BDKRB2	2	protein_coding
BDNF	2	protein_coding
BDP1	0	protein_coding
BEAN1	2	protein_coding
BECN1	2	protein_coding
BECN1P1	2	pseudogene
BEGAIN	2	protein_coding
BEND2	2	protein_coding
BEND3	2	protein_coding
BEND3P2	2	pseudogene
BEND3P3	2	pseudogene
BEND4	2	protein_coding
BEND5	2	protein_coding
BEND6	2	protein_coding
BEND7	2	protein_coding
BEST1	2	protein_coding
BEST2	2	protein_coding
BEST3	2	protein_coding
BEST4	2	protein_coding
BET1	2	protein_coding
BET1L	2	protein_coding
BET3L	2	protein_coding
BEX1	2	protein_coding
BEX2	2	protein_coding
BEX4	2	protein_coding
BEX5	2	protein_coding
BFAR	2	protein_coding
BFSP1	2	protein_coding
BFSP2	2	protein_coding
BGLAP	2	protein_coding
BGN	2	protein_coding
BHLHA15	0	protein_coding
BHLHB9	2	protein_coding
BHLHE22	0	protein_coding
BHLHE23	2	protein_coding
BHLHE40	0	protein_coding
BHLHE41	0	protein_coding
BHMT	2	protein_coding
BHMT2	2	protein_coding
BICC1	2	protein_coding
BICD1	2	protein_coding
BICD2	2	protein_coding
BID	2	protein_coding
BIK	2	protein_coding
BIN1	2	protein_coding
BIN2	2	protein_coding
BIN2P1	2	pseudogene
BIN3	2	protein_coding
BIRC2	2	protein_coding
BIRC3	2	protein_coding
BIRC5	2	protein_coding
BIRC6	2	protein_coding
BIRC7	2	protein_coding
BIRC8	2	protein_coding
BIVM	2	protein_coding
BLCAP	2	protein_coding
BLID	2	protein_coding
BLK	2	protein_coding
BLM	2	protein_coding
BLMH	2	protein_coding
BLNK	2	protein_coding
BLOC1S1	2	protein_coding
BLOC1S2	2	protein_coding
BLOC1S3	2	protein_coding
BLOC1S4	2	protein_coding
BLOC1S5	2	protein_coding
BLOC1S5-TXNDC5	2	protein_coding
BLOC1S6	2	protein_coding
BLVRA	2	protein_coding
BLVRB	2	protein_coding
BLZF1	0	protein_coding
BMF	2	protein_coding
BMI1	0	protein_coding
BMP1	2	protein_coding
BMP10	2	protein_coding
BMP15	2	protein_coding
BMP2	2	protein_coding
BMP2K	2	protein_coding
BMP3	2	protein_coding
BMP4	2	protein_coding
BMP5	2	protein_coding
BMP6	2	protein_coding
BMP7	2	protein_coding
BMP8A	2	protein_coding
BMP8B	2	protein_coding
BMPER	2	protein_coding
BMPR1A	0	protein_coding
BMPR1B	2	protein_coding
BMPR2	2	protein_coding
BMS1	2	protein_coding
BMS1P4	2	pseudogene
BMX	2	protein_coding
BNC1	0	protein_coding
BNC2	2	protein_coding
BNIP1	2	protein_coding
BNIP2	2	protein_coding
BNIP3	0	protein_coding
BNIP3L	2	protein_coding
BNIP3P1	2	pseudogene
BNIPL	2	protein_coding
BOC	2	protein_coding
BOD1	2	protein_coding
BOD1L1	2	protein_coding
BOK	2	protein_coding
BOLA1	2	protein_coding
BOLA2	2	protein_coding
BOLA2B	2	protein_coding
BOLA3	2	protein_coding
BOLL	2	protein_coding
BOP1	2	protein_coding
BORA	2	protein_coding
BPESC1	2	lincRNA
BPGM	2	protein_coding
BPHL	2	protein_coding
BPI	2	protein_coding
BPIFA1	2	protein_coding
BPIFA3	2	protein_coding
BPIFA4P	2	pseudogene
BPIFB1	2	protein_coding
BPIFB2	2	protein_coding
BPIFB3	2	protein_coding
BPIFB4	2	protein_coding
BPIFC	2	protein_coding
BPNT1	2	protein_coding
BPTF	2	protein_coding
BPY2	2	protein_coding
BPY2B	2	protein_coding
BPY2C	2	protein_coding
BRAF	2	protein_coding
BRAP	2	protein_coding
BRAT1	2	protein_coding
BRCA1	0	protein_coding
BRCA2	2	protein_coding
BRCC3	2	protein_coding
BRD1	2	protein_coding
BRD2	2	protein_coding
BRD3	2	protein_coding
BRD4	2	protein_coding
BRD7	2	protein_coding
BRD7P3	2	pseudogene
BRD7P5	2	pseudogene
BRD8	0	protein_coding
BRD9	2	protein_coding
BRDT	2	protein_coding
BRE	2	protein_coding
BRF1	0	protein_coding
BRF2	0	protein_coding
BRI3	2	protein_coding
BRI3BP	2	protein_coding
BRICD5	2	protein_coding
BRIP1	2	protein_coding
BRIX1	2	protein_coding
BRK1	2	protein_coding
BRMS1	2	protein_coding
BRMS1L	2	protein_coding
BROX	2	protein_coding
BRPF1	2	protein_coding
BRPF3	2	protein_coding
BRS3	2	protein_coding
BRSK1	2	protein_coding
BRSK2	2	protein_coding
BRWD1	2	protein_coding
BRWD3	2	protein_coding
BSCL2	2	protein_coding
BSDC1	2	protein_coding
BSG	2	protein_coding
BSN	2	protein_coding
BSND	2	protein_coding
BSPH1	2	protein_coding
BSPRY	2	protein_coding
BST1	2	protein_coding
BST2	2	protein_coding
BSX	0	protein_coding
BTAF1	0	protein_coding
BTBD1	2	protein_coding
BTBD10	2	protein_coding
BTBD11	2	protein_coding
BTBD16	2	protein_coding
BTBD17	2	protein_coding
BTBD18	2	protein_coding
BTBD19	2	protein_coding
BTBD2	2	protein_coding
BTBD3	2	protein_coding
BTBD6	2	protein_coding
BTBD7	2	protein_coding
BTBD7P1	2	pseudogene
BTBD7P2	2	pseudogene
BTBD8	2	protein_coding
BTBD9	2	protein_coding
BTC	2	protein_coding
BTD	2	protein_coding
BTF3	2	protein_coding
BTF3L4	2	protein_coding
BTF3L4P2	2	pseudogene
BTF3L4P4	2	pseudogene
BTF3P12	2	pseudogene
BTF3P14	2	pseudogene
BTF3P15	2	pseudogene
BTF3P2	2	pseudogene
BTF3P6	2	pseudogene
BTG1	2	protein_coding
BTG2	0	protein_coding
BTG3	2	protein_coding
BTG4	2	protein_coding
BTK	2	protein_coding
BTLA	2	protein_coding
BTN1A1	2	protein_coding
BTN2A1	2	protein_coding
BTN2A2	2	protein_coding
BTN2A3P	2	pseudogene
BTN3A1	2	protein_coding
BTN3A2	2	protein_coding
BTN3A3	2	protein_coding
BTNL10	2	pseudogene
BTNL3	2	protein_coding
BTNL8	2	protein_coding
BTNL9	2	protein_coding
BTRC	2	protein_coding
BUB1	2	protein_coding
BUB1B	2	protein_coding
BUB3	2	protein_coding
BUD13	2	protein_coding
BUD31	0	protein_coding
BVES	2	protein_coding
BYSL	2	protein_coding
BZRAP1	2	protein_coding
BZW1	2	protein_coding
BZW1P1	2	pseudogene
BZW2	2	protein_coding
C10ORF10	2	protein_coding
C10ORF105	2	protein_coding
C10ORF107	2	protein_coding
C10ORF11	2	protein_coding
C10ORF111	2	protein_coding
C10ORF112	2	protein_coding
C10ORF113	2	protein_coding
C10ORF114	2	protein_coding
C10ORF115	2	protein_coding
C10ORF118	2	protein_coding
C10ORF12	2	protein_coding
C10ORF120	2	protein_coding
C10ORF126	2	protein_coding
C10ORF128	2	protein_coding
C10ORF129	2	protein_coding
C10ORF131	2	protein_coding
C10ORF137	2	protein_coding
C10ORF2	2	protein_coding
C10ORF25	2	protein_coding
C10ORF32	2	protein_coding
C10ORF35	2	protein_coding
C10ORF40	2	protein_coding
C10ORF53	2	protein_coding
C10ORF54	2	protein_coding
C10ORF55	2	protein_coding
C10ORF62	2	protein_coding
C10ORF67	2	protein_coding
C10ORF68	2	protein_coding
C10ORF71	2	protein_coding
C10ORF76	2	protein_coding
C10ORF82	2	protein_coding
C10ORF85	2	protein_coding
C10ORF88	2	protein_coding
C10ORF90	2	protein_coding
C10ORF91	2	protein_coding
C10ORF95	2	protein_coding
C10ORF99	2	protein_coding
C11ORF1	2	protein_coding
C11ORF16	2	protein_coding
C11ORF21	2	protein_coding
C11ORF24	2	protein_coding
C11ORF30	2	protein_coding
C11ORF31	2	protein_coding
C11ORF34	2	protein_coding
C11ORF35	2	protein_coding
C11ORF40	2	protein_coding
C11ORF42	2	protein_coding
C11ORF44	2	protein_coding
C11ORF45	2	protein_coding
C11ORF48	2	protein_coding
C11ORF49	2	protein_coding
C11ORF52	2	protein_coding
C11ORF53	2	protein_coding
C11ORF54	2	protein_coding
C11ORF57	2	protein_coding
C11ORF58	2	protein_coding
C11ORF63	2	protein_coding
C11ORF65	2	protein_coding
C11ORF68	2	protein_coding
C11ORF70	2	protein_coding
C11ORF71	2	protein_coding
C11ORF72	2	protein_coding
C11ORF73	2	protein_coding
C11ORF74	2	protein_coding
C11ORF80	2	protein_coding
C11ORF82	2	protein_coding
C11ORF83	2	protein_coding
C11ORF84	2	protein_coding
C11ORF85	2	protein_coding
C11ORF86	2	protein_coding
C11ORF87	2	protein_coding
C11ORF88	2	protein_coding
C11ORF89	2	protein_coding
C11ORF91	2	protein_coding
C11ORF93	2	protein_coding
C11ORF94	2	protein_coding
C11ORF96	2	protein_coding
C12ORF10	2	protein_coding
C12ORF23	2	protein_coding
C12ORF29	2	protein_coding
C12ORF36	2	protein_coding
C12ORF39	2	protein_coding
C12ORF4	2	protein_coding
C12ORF40	2	protein_coding
C12ORF42	2	protein_coding
C12ORF43	2	protein_coding
C12ORF44	2	protein_coding
C12ORF45	2	protein_coding
C12ORF49	2	protein_coding
C12ORF5	2	protein_coding
C12ORF50	2	protein_coding
C12ORF52	2	protein_coding
C12ORF54	2	protein_coding
C12ORF55	2	protein_coding
C12ORF56	2	protein_coding
C12ORF57	2	protein_coding
C12ORF60	2	protein_coding
C12ORF61	2	protein_coding
C12ORF65	2	protein_coding
C12ORF66	2	protein_coding
C12ORF68	2	protein_coding
C12ORF71	2	protein_coding
C12ORF73	2	protein_coding
C12ORF74	2	protein_coding
C12ORF75	2	protein_coding
C12ORF76	2	protein_coding
C12ORF77	2	protein_coding
C13ORF35	2	protein_coding
C13ORF45	2	protein_coding
C14ORF1	2	protein_coding
C14ORF105	2	protein_coding
C14ORF119	2	protein_coding
C14ORF132	2	protein_coding
C14ORF142	2	protein_coding
C14ORF159	2	protein_coding
C14ORF164	2	protein_coding
C14ORF166	2	protein_coding
C14ORF166B	2	protein_coding
C14ORF177	2	protein_coding
C14ORF178	2	protein_coding
C14ORF180	2	protein_coding
C14ORF182	2	protein_coding
C14ORF2	2	protein_coding
C14ORF23	2	protein_coding
C14ORF28	2	protein_coding
C14ORF37	2	protein_coding
C14ORF39	2	protein_coding
C14ORF64	2	protein_coding
C14ORF79	2	protein_coding
C14ORF80	2	protein_coding
C14ORF93	2	protein_coding
C15ORF26	2	protein_coding
C15ORF27	2	protein_coding
C15ORF32	2	protein_coding
C15ORF37	2	protein_coding
C15ORF38	2	protein_coding
C15ORF38-AP3S2	2	protein_coding
C15ORF39	2	protein_coding
C15ORF40	2	protein_coding
C15ORF41	2	protein_coding
C15ORF43	2	protein_coding
C15ORF48	2	protein_coding
C15ORF52	2	protein_coding
C15ORF53	2	protein_coding
C15ORF54	2	protein_coding
C15ORF56	2	protein_coding
C15ORF57	2	protein_coding
C15ORF59	2	protein_coding
C15ORF60	2	protein_coding
C15ORF61	2	protein_coding
C15ORF62	2	protein_coding
C16ORF11	2	protein_coding
C16ORF13	2	protein_coding
C16ORF3	2	protein_coding
[truncated: 21,808 more rows]
