# Supplementary material for: Automated Identification of Core Regulatory Genes in Human Gene Regulatory Networks
Source: PLoS Comput Biol. 2015 Sep 22;11(9):e1004504. doi: 10.1371/journal.pcbi.1004504 (PMC4578944; doi:10.1371/journal.pcbi.1004504)
Supplement: S1 Data — Contains integrated human TF-miRNA-mRNA network dataset, MCF-7 ER network dataset, source code for LR, PCA, SVR and SVC analysis on MCF-7 ER network. (ZIP) [file pcbi.1004504.s002.zip › S1Data/MCF7_ER_network_edgelist.txt]

AR	AASS	0	2
AR	ABCA1	0	2
AR	ABCA12	0	2
AR	ABCA4	0	2
AR	ABCC3	0	2
AR	ABCC4	0	2
AR	ABCC5	0	2
AR	ABCE1	0	2
AR	ABCG2	0	2
AR	ABHD12	0	2
AR	ABHD2	0	2
AR	ABHD4	0	2
AR	ABHD5	0	2
AR	ABLIM3	0	2
AR	ACACB	0	2
AR	ACAD11	0	2
AR	ACADM	0	2
AR	ACAT2	0	2
AR	ACOT11	0	2
AR	ACOT7	0	2
AR	ACOX3	0	2
AR	ACOXL	0	2
AR	ACP6	0	2
AR	ACPP	0	2
AR	ACSL3	0	2
AR	ACSS2	0	2
AR	ACTL8	0	2
AR	ACTR1B	0	2
AR	ACVR1	0	2
AR	ACYP1	0	2
AR	ADAM10	0	2
AR	ADAM9	0	2
AR	ADAMTS18	0	2
AR	ADAT2	0	2
AR	ADCY9	0	2
AR	ADD1	0	2
AR	ADD3	0	2
AR	ADHFE1	0	2
AR	ADK	0	2
AR	ADM	0	2
AR	ADPRHL1	0	2
AR	AFAP1	0	2
AR	AFAP1L2	0	2
AR	AFF2	0	2
AR	AFF3	0	2
AR	AGAP1	0	2
AR	AGK	0	2
AR	AGL	0	2
AR	AGPAT5	0	2
AR	AGPAT9	0	2
AR	AGTPBP1	0	2
AR	AHI1	0	2
AR	AHRR	0	2
AR	AIDA	0	2
AR	AK2	0	2
AR	AK3	0	2
AR	AK4	0	2
AR	AKAP2	0	2
AR	AKR1B10	0	2
AR	ALCAM	0	2
AR	ALDH1A2	0	2
AR	ALDH1A3	0	2
AR	ALDH1B1	0	2
AR	ALDH3A2	0	2
AR	ALG10B	0	2
AR	ALG1L	0	2
AR	AMBRA1	0	2
AR	AMIGO2	0	2
AR	AMMECR1	0	2
AR	AMOTL2	0	2
AR	AMPH	0	2
AR	ANAPC1	0	2
AR	ANAPC16	0	2
AR	ANAPC4	0	2
AR	ANGPTL4	0	2
AR	ANK3	0	2
AR	ANKRD13A	0	2
AR	ANKRD17	0	2
AR	ANKRD2	0	2
AR	ANKRD33B	0	2
AR	ANKRD34A	0	2
AR	ANKRD35	0	2
AR	ANKRD36B	0	2
AR	ANKRD40	0	2
AR	ANKRD50	0	2
AR	ANO4	0	2
AR	ANO6	0	2
AR	ANTXR1	0	2
AR	ANTXR2	0	2
AR	ANXA3	0	2
AR	ANXA8	0	2
AR	ANXA8L2	0	2
AR	ANXA9	0	2
AR	AP1AR	0	2
AR	AP3S2	0	2
AR	APBB2	0	2
AR	APH1B	0	2
AR	APLP2	0	2
AR	APOL6	0	2
AR	APOO	0	2
AR	APP	0	2
AR	APPL1	0	2
AR	APPL2	0	2
AR	AQP3	0	2
AR	AR	0	0
AR	ARCN1	0	2
AR	AREG	0	2
AR	ARFGEF2	0	2
AR	ARHGAP11A	0	2
AR	ARHGAP11B	0	2
AR	ARHGAP12	0	2
AR	ARHGAP18	0	2
AR	ARHGAP26	0	2
AR	ARHGAP35	0	2
AR	ARHGAP6	0	2
AR	ARHGAP8	0	2
AR	ARHGEF10L	0	2
AR	ARHGEF18	0	2
AR	ARHGEF26	0	2
AR	ARHGEF3	0	2
AR	ARHGEF6	0	2
AR	ARID2	0	2
AR	ARID5A	0	2
AR	ARID5B	0	2
AR	ARIH1	0	2
AR	ARL13A	0	2
AR	ARL3	0	2
AR	ARL6IP1	0	2
AR	ARL6IP5	0	2
AR	ARL8B	0	2
AR	ARMCX5	0	2
AR	ARNT	0	0
AR	ARNT2	0	0
AR	ARRB1	0	2
AR	ARRDC2	0	2
AR	ARRDC3	0	2
AR	ARRDC4	0	2
AR	ARSB	0	2
AR	ARSE	0	2
AR	ARSJ	0	2
AR	ASAP2	0	2
AR	ASAP3	0	2
AR	ASB13	0	2
AR	ASB7	0	2
AR	ASH1L	0	2
AR	ASNA1	0	2
AR	ASPM	0	2
AR	ASRGL1	0	2
AR	ATF2	0	0
AR	ATF3	0	0
AR	ATF4	0	0
AR	ATF6B	0	0
AR	ATG13	0	2
AR	ATG14	0	2
AR	ATG3	0	2
AR	ATG4B	0	2
AR	ATG5	0	2
AR	ATL3	0	2
AR	ATOH8	0	2
AR	ATOX1	0	2
AR	ATP11C	0	2
AR	ATP1B1	0	2
AR	ATP1B3	0	2
AR	ATP2A2	0	2
AR	ATP2B4	0	2
AR	ATP6V0A1	0	2
AR	ATP6V0B	0	2
AR	ATP6V0D1	0	2
AR	ATP8A2	0	2
AR	ATP8B1	0	2
AR	ATP9A	0	2
AR	ATR	0	2
AR	ATRIP	0	2
AR	ATRNL1	0	2
AR	ATXN7L1	0	2
AR	AVEN	0	2
AR	B3GALNT2	0	2
AR	B3GALT4	0	2
AR	B3GALT5	0	2
AR	BACE1	0	2
AR	BAG2	0	2
AR	BAG4	0	2
AR	BAIAP2	0	2
AR	BASP1	0	2
AR	BATF	0	0
AR	BAZ1A	0	2
AR	BAZ2B	0	2
AR	BBS5	0	2
AR	BBS9	0	2
AR	BBX	0	2
AR	BCAR3	0	2
AR	BCAS1	0	2
AR	BCAS3	0	2
AR	BCKDHB	0	2
AR	BCL2	0	2
AR	BCL2L1	0	2
AR	BCL2L11	0	2
AR	BCL2L14	0	2
AR	BCL6	0	0
AR	BCL9L	0	2
AR	BCLAF1	0	0
AR	BCR	0	2
AR	BDKRB2	0	2
AR	BDNF	0	2
AR	BEND3	0	2
AR	BHLHE40	0	0
AR	BID	0	2
AR	BIRC2	0	2
AR	BIRC3	0	2
AR	BIRC6	0	2
AR	BIVM	0	2
AR	BLCAP	0	2
AR	BLM	0	2
AR	BLOC1S1	0	2
AR	BMF	0	2
AR	BMP1	0	2
AR	BMP6	0	2
AR	BMPER	0	2
AR	BMPR1A	0	0
AR	BNC1	0	0
AR	BNIP3L	0	2
AR	BOC	0	2
AR	BOLA2	0	2
AR	BOLA3	0	2
AR	BPGM	0	2
AR	BPTF	0	2
AR	BRCC3	0	2
AR	BTBD11	0	2
AR	BTG1	0	2
AR	BTG2	0	0
AR	BTG3	0	2
AR	BYSL	0	2
AR	BZW2	0	2
AR	C10ORF32	0	2
AR	C11ORF24	0	2
AR	C11ORF52	0	2
AR	C11ORF54	0	2
AR	C11ORF96	0	2
AR	C12ORF75	0	2
AR	C14ORF132	0	2
AR	C14ORF159	0	2
AR	C14ORF166	0	2
AR	C14ORF182	0	2
AR	C14ORF79	0	2
AR	C14ORF93	0	2
AR	C16ORF45	0	2
AR	C18ORF25	0	2
AR	C18ORF54	0	2
AR	C19ORF21	0	2
AR	C19ORF33	0	2
AR	C1ORF116	0	2
AR	C1ORF131	0	2
AR	C1ORF168	0	2
AR	C1ORF174	0	2
AR	C1ORF198	0	2
AR	C1ORF21	0	2
AR	C1ORF210	0	2
AR	C1ORF226	0	2
AR	C1R	0	2
AR	C20ORF111	0	2
AR	C21ORF91	0	2
AR	C2CD2	0	2
AR	C3ORF38	0	2
AR	C3ORF52	0	2
AR	C3ORF58	0	2
AR	C4ORF19	0	2
AR	C4ORF3	0	2
AR	C4ORF46	0	2
AR	C5ORF45	0	2
AR	C6ORF1	0	2
AR	C6ORF141	0	2
AR	C6ORF211	0	2
AR	C6ORF47	0	2
AR	C6ORF89	0	2
AR	C8ORF46	0	2
AR	C9ORF3	0	2
AR	CA12	0	2
AR	CA5B	0	2
AR	CAB39	0	2
AR	CAB39L	0	2
AR	CABLES1	0	2
AR	CACNG6	0	2
AR	CAD	0	2
AR	CALM1	0	2
AR	CALM2	0	2
AR	CALR	0	2
AR	CAMK1D	0	2
AR	CAMK2D	0	2
AR	CAMK2N1	0	2
AR	CAMSAP2	0	2
AR	CAMTA1	0	2
AR	CAP2	0	2
AR	CAPG	0	2
AR	CAPN9	0	2
AR	CARS2	0	2
AR	CASC4	0	2
AR	CASK	0	2
AR	CASP2	0	2
AR	CAST	0	2
AR	CAV1	0	2
AR	CAV2	0	2
AR	CBFB	0	0
AR	CBLB	0	2
AR	CBWD2	0	2
AR	CBWD3	0	2
AR	CBWD5	0	2
AR	CBX5	0	0
AR	CCDC103	0	2
AR	CCDC110	0	2
AR	CCDC115	0	2
AR	CCDC117	0	2
AR	CCDC146	0	2
AR	CCDC147	0	2
AR	CCDC159	0	2
AR	CCDC41	0	2
AR	CCDC50	0	2
AR	CCDC51	0	2
AR	CCDC58	0	2
AR	CCDC68	0	2
AR	CCDC86	0	2
AR	CCDC92	0	2
AR	CCNA2	0	2
AR	CCNG2	0	2
AR	CCNH	0	2
AR	CCNI	0	2
AR	CCNYL1	0	2
AR	CCRN4L	0	0
AR	CD3EAP	0	2
AR	CD44	0	2
AR	CD59	0	2
AR	CD63	0	2
AR	CD82	0	2
AR	CD97	0	2
AR	CD99	0	2
AR	CDC123	0	2
AR	CDC14B	0	2
AR	CDC20	0	2
AR	CDC27	0	2
AR	CDC42	0	2
AR	CDC45	0	2
AR	CDC6	0	2
AR	CDC7	0	2
AR	CDC73	0	0
AR	CDCA2	0	2
AR	CDCA4	0	2
AR	CDH11	0	2
AR	CDH26	0	2
AR	CDH3	0	2
AR	CDK19	0	2
AR	CDK2AP1	0	2
AR	CDK5	0	2
AR	CDK5RAP2	0	2
AR	CDK6	0	2
AR	CDKL5	0	2
AR	CDKN1A	0	0
AR	CDKN2AIP	0	2
AR	CDKN2B	0	2
AR	CDKN2C	0	2
AR	CDS2	0	2
AR	CDV3	0	2
AR	CDYL	0	2
AR	CDYL2	0	2
AR	CEBPA	0	0
AR	CEBPG	0	0
AR	CENPC1	0	2
AR	CENPE	0	2
AR	CENPF	0	2
AR	CENPP	0	2
AR	CEP120	0	2
AR	CEP128	0	2
AR	CEP152	0	2
AR	CEP350	0	2
AR	CEP57L1	0	2
AR	CEP68	0	2
AR	CEP78	0	2
AR	CEP85	0	2
AR	CERS6	0	0
AR	CES4A	0	2
AR	CGB	0	2
AR	CGB1	0	2
AR	CGB2	0	2
AR	CGB5	0	2
AR	CGB8	0	2
AR	CGGBP1	0	2
AR	CGN	0	2
AR	CGNL1	0	2
AR	CHAMP1	0	2
AR	CHCHD3	0	0
AR	CHD2	0	0
AR	CHD3	0	2
AR	CHD6	0	2
AR	CHEK2	0	2
AR	CHML	0	2
AR	CHMP1B	0	2
AR	CHMP6	0	2
AR	CHN1	0	2
AR	CHRNB1	0	2
AR	CHST11	0	2
AR	CHST15	0	2
AR	CHSY1	0	2
AR	CIT	0	2
AR	CITED2	0	0
AR	CKS1B	0	2
AR	CKS2	0	2
AR	CLASP1	0	2
AR	CLCN3	0	2
AR	CLIC1	0	2
AR	CLIC3	0	2
AR	CLIC6	0	2
AR	CLIP4	0	2
AR	CLK1	0	2
AR	CLMN	0	2
AR	CLOCK	0	0
AR	CLSTN1	0	2
AR	CLSTN2	0	2
AR	CNGA1	0	2
AR	CNKSR3	0	2
AR	CNN2	0	2
AR	CNOT8	0	0
AR	CNPY2	0	2
AR	CNTNAP2	0	2
AR	COBL	0	2
AR	COBLL1	0	2
AR	COL16A1	0	2
AR	COL18A1	0	2
AR	COL21A1	0	2
AR	COL24A1	0	2
AR	COL28A1	0	2
AR	COL5A1	0	2
AR	COLEC12	0	2
AR	COMTD1	0	2
AR	COPS2	0	2
AR	COPS8	0	2
AR	COQ2	0	2
AR	CORO1C	0	2
AR	COTL1	0	2
AR	COX5B	0	2
AR	CPEB3	0	2
AR	CPEB4	0	2
AR	CPNE7	0	2
AR	CRADD	0	2
AR	CREB1	0	0
AR	CREB3	0	0
AR	CREB3L1	0	0
AR	CRISPLD2	0	2
AR	CRK	0	2
AR	CRNKL1	0	2
AR	CRYL1	0	2
AR	CRYZ	0	2
AR	CS	0	2
AR	CSGALNACT1	0	2
AR	CSGALNACT2	0	2
AR	CSNK1D	0	2
AR	CSRNP1	0	0
AR	CSRP1	0	2
AR	CTDSP1	0	2
AR	CTDSP2	0	2
AR	CTGF	0	2
AR	CTNNAL1	0	2
AR	CTNNBIP1	0	2
AR	CTNND1	0	2
AR	CTSB	0	2
AR	CTSO	0	2
AR	CTTNBP2NL	0	2
AR	CUL4B	0	2
AR	CUTC	0	2
AR	CUX1	0	0
AR	CUZD1	0	2
AR	CXXC5	0	2
AR	CYB5R1	0	2
AR	CYBRD1	0	2
AR	CYFIP2	0	2
AR	CYTH1	0	2
AR	DAB2	0	2
AR	DAG1	0	2
AR	DAPK1	0	2
AR	DARS	0	2
AR	DARS2	0	2
AR	DCAF11	0	2
AR	DCAF5	0	2
AR	DCDC2	0	2
AR	DCUN1D4	0	2
AR	DDAH1	0	2
AR	DDAH2	0	2
AR	DDB1	0	2
AR	DDX10	0	2
AR	DDX31	0	2
AR	DDX3X	0	2
AR	DDX47	0	2
AR	DDX59	0	2
AR	DEFB1	0	2
AR	DEK	0	0
AR	DERA	0	2
AR	DGCR2	0	2
AR	DGKD	0	2
AR	DHRS3	0	2
AR	DHRS7B	0	2
AR	DHX15	0	2
AR	DHX16	0	2
AR	DIAPH1	0	2
AR	DIAPH3	0	2
AR	DIO1	0	2
AR	DIO2	0	2
AR	DIS3L	0	2
AR	DISC1	0	2
AR	DLC1	0	2
AR	DLGAP5	0	2
AR	DLL1	0	2
AR	DMC1	0	2
AR	DNAH14	0	2
AR	DNAJB1	0	2
AR	DNAJB14	0	2
AR	DNAJC1	0	2
AR	DNAJC13	0	2
AR	DNAJC17	0	2
AR	DNAJC3	0	2
AR	DNASE1L1	0	2
AR	DNMBP	0	2
AR	DNMT1	0	2
AR	DNPEP	0	2
AR	DNTTIP2	0	2
AR	DOCK11	0	2
AR	DOK1	0	2
AR	DOK7	0	2
AR	DPF1	0	2
AR	DPH2	0	2
AR	DPM1	0	2
AR	DPY19L1	0	2
AR	DPY19L3	0	2
AR	DPYD	0	2
AR	DPYSL2	0	2
AR	DROSHA	0	2
AR	DSE	0	2
AR	DTL	0	2
AR	DTX2	0	2
AR	DTX4	0	2
AR	DTYMK	0	2
AR	DUSP1	0	2
AR	DUSP10	0	2
AR	DUSP14	0	2
AR	DUSP23	0	2
AR	DUSP5	0	2
AR	DYM	0	2
AR	DYNC1I1	0	2
AR	DYNLRB1	0	2
AR	E2F2	0	0
AR	E2F3	0	0
AR	E2F7	0	0
AR	ECE2	0	2
AR	ECT2	0	2
AR	EDC3	0	2
AR	EDEM2	0	2
AR	EDIL3	0	2
AR	EEA1	0	2
AR	EEF1E1	0	2
AR	EFCAB4B	0	2
AR	EFEMP1	0	2
AR	EFHD2	0	2
AR	EFNA5	0	2
AR	EFNB2	0	2
AR	EFR3A	0	2
AR	EFTUD2	0	2
AR	EHBP1	0	2
AR	EHD4	0	2
AR	EHF	0	0
AR	EID1	0	2
AR	EIF2A	0	2
AR	EIF2B3	0	2
AR	EIF3F	0	2
AR	EIF3J	0	2
AR	EIF4B	0	2
AR	EIF4E	0	2
AR	EIF4G1	0	2
AR	EIF4G3	0	2
AR	EIF5A2	0	2
AR	EIF5AL1	0	2
AR	EIF5B	0	2
AR	ELL2	0	2
AR	ELOVL1	0	2
AR	ELOVL2	0	2
AR	ELOVL5	0	2
AR	EMB	0	2
AR	EMD	0	2
AR	EMP1	0	2
AR	ENC1	0	2
AR	ENDOD1	0	2
AR	ENOX2	0	2
AR	ENPP3	0	2
AR	ENPP5	0	2
AR	EPAS1	0	0
AR	EPB41L2	0	2
AR	EPB41L5	0	2
AR	EPHA2	0	2
AR	EPOR	0	2
AR	EPS15	0	2
AR	EPS15L1	0	2
AR	EPT1	0	2
AR	ERC2	0	2
AR	ERI3	0	2
AR	ERMAP	0	2
AR	ERMP1	0	2
AR	ESF1	0	2
AR	ESR1	0	0
AR	ESRP2	0	2
AR	ETS2	0	0
AR	EXOC1	0	2
AR	EXOC6	0	2
AR	EXOC6B	0	2
AR	EXOG	0	2
AR	EXOSC2	0	2
AR	EXOSC9	0	2
AR	EYA2	0	0
AR	EZH2	0	0
AR	FADS1	0	2
AR	FAF1	0	2
AR	FAIM3	0	2
AR	FAM102B	0	2
AR	FAM110B	0	2
AR	FAM114A2	0	2
AR	FAM115C	0	2
AR	FAM120C	0	2
AR	FAM129A	0	2
AR	FAM129B	0	2
AR	FAM132B	0	2
AR	FAM13A	0	2
AR	FAM171B	0	2
AR	FAM174A	0	2
AR	FAM174B	0	2
AR	FAM177A1	0	2
AR	FAM178B	0	2
AR	FAM188A	0	2
AR	FAM198B	0	2
AR	FAM200A	0	2
AR	FAM20B	0	2
AR	FAM21A	0	2
AR	FAM24B	0	2
AR	FAM35A	0	2
AR	FAM43A	0	2
AR	FAM46A	0	2
AR	FAM46B	0	2
AR	FAM50B	0	2
AR	FAM53B	0	2
AR	FAM5B	0	2
AR	FAM60A	0	2
AR	FAM63A	0	2
AR	FAM69A	0	2
AR	FAM73A	0	2
AR	FAM83A	0	2
AR	FAM86A	0	2
AR	FAM86B1	0	2
AR	FAM86DP	0	2
AR	FANCC	0	2
AR	FANCD2	0	2
AR	FANCI	0	2
AR	FAT4	0	2
AR	FBLIM1	0	2
AR	FBXL2	0	2
AR	FBXO30	0	2
AR	FBXO31	0	2
AR	FBXO32	0	2
AR	FBXO5	0	2
AR	FBXO8	0	2
AR	FBXW11	0	2
AR	FBXW4	0	2
AR	FEM1C	0	2
AR	FEZ2	0	2
AR	FGF13	0	2
AR	FGGY	0	2
AR	FHL1	0	2
AR	FHL2	0	0
AR	FIGN	0	2
AR	FJX1	0	2
AR	FKBP1A	0	2
AR	FKBP5	0	2
AR	FLNB	0	2
AR	FLOT1	0	2
AR	FLVCR1	0	2
AR	FMN1	0	2
AR	FMNL2	0	2
AR	FMNL3	0	2
AR	FMR1	0	2
AR	FNBP1	0	2
AR	FNBP1L	0	2
AR	FOXD1	0	0
AR	FOXK2	0	0
AR	FOXN2	0	0
AR	FOXN3	0	0
AR	FOXP1	0	0
AR	FRK	0	2
AR	FRMD4B	0	2
AR	FRMD8	0	2
AR	FRYL	0	2
AR	FSIP1	0	2
AR	FST	0	2
AR	FTSJ1	0	2
AR	FTSJD2	0	2
AR	FUCA1	0	2
AR	FUT4	0	2
AR	FUT8	0	2
AR	FXYD3	0	2
AR	FYCO1	0	2
AR	FYTTD1	0	2
AR	FZD2	0	2
AR	FZD6	0	2
AR	FZD7	0	2
AR	GABBR2	0	2
AR	GABPB1	0	0
AR	GAD1	0	2
AR	GALM	0	2
AR	GALNT10	0	2
AR	GALNT4	0	2
AR	GALNT6	0	2
AR	GALNT7	0	2
AR	GAS6	0	2
AR	GATA4	0	0
AR	GBA	0	2
AR	GBE1	0	2
AR	GBP3	0	2
AR	GCLC	0	2
AR	GCLM	0	2
AR	GDI2	0	2
AR	GEMIN5	0	2
AR	GEN1	0	2
AR	GFM1	0	2
AR	GFRA1	0	2
AR	GIN1	0	2
AR	GINS4	0	2
AR	GJA1	0	2
AR	GLB1L	0	2
AR	GLB1L2	0	2
AR	GLG1	0	2
AR	GLIPR1	0	2
AR	GLO1	0	2
AR	GLRX2	0	2
AR	GLTP	0	2
AR	GMDS	0	2
AR	GMNN	0	2
AR	GMPPA	0	2
AR	GMPR	0	2
AR	GNB1L	0	2
AR	GNB4	0	2
AR	GNG4	0	2
AR	GNL2	0	2
AR	GNPNAT1	0	2
AR	GNS	0	2
AR	GOLIM4	0	2
AR	GORAB	0	2
AR	GORASP1	0	2
AR	GPATCH2	0	2
AR	GPC5	0	2
AR	GPD1L	0	2
AR	GPD2	0	2
AR	GPHN	0	2
AR	GPR108	0	2
AR	GPR125	0	2
AR	GPR3	0	2
AR	GPR39	0	2
AR	GPRC5A	0	2
AR	GPSM2	0	2
AR	GRAMD3	0	2
AR	GRB14	0	2
AR	GRHL1	0	0
AR	GRHL3	0	0
AR	GRPR	0	2
AR	GSN	0	2
AR	GSTA4	0	2
AR	GSTCD	0	2
AR	GTF2F2	0	0
AR	GTF2I	0	0
AR	GTF2IRD1	0	0
AR	GTF2IRD2	0	2
AR	GTF2IRD2B	0	2
AR	GULP1	0	2
AR	GYG2	0	2
AR	H2AFJ	0	2
AR	H2AFZ	0	2
AR	HABP4	0	2
AR	HADH	0	2
AR	HAUS2	0	2
AR	HAUS6	0	2
AR	HAUS8	0	2
AR	HCN2	0	2
AR	HDAC3	0	2
AR	HDAC4	0	2
AR	HDDC2	0	2
AR	HDX	0	0
AR	HEBP2	0	2
AR	HECTD1	0	2
AR	HEG1	0	2
AR	HERC3	0	2
AR	HERPUD1	0	2
AR	HHAT	0	2
AR	HIF1A	0	0
AR	HIGD1A	0	2
AR	HIP1	0	2
AR	HIP1R	0	2
AR	HIPK1	0	2
AR	HIST1H1C	0	2
AR	HIST1H2AB	0	2
AR	HIST1H2AE	0	2
AR	HIST1H2BG	0	2
AR	HIST1H2BJ	0	2
AR	HIST1H2BK	0	2
AR	HIST1H3E	0	2
AR	HIST1H4I	0	2
AR	HIST2H2AA3	0	2
AR	HIST2H2BF	0	2
AR	HIST2H4A	0	2
AR	HIST2H4B	0	2
AR	HLTF	0	0
AR	HMCN1	0	2
AR	HMGCLL1	0	2
AR	HMMR	0	2
AR	HMOX1	0	2
AR	HNRNPD	0	0
AR	HNRNPR	0	2
AR	HNRNPU	0	2
AR	HOMER2	0	2
AR	HOOK2	0	2
AR	HOPX	0	0
AR	HOXB6	0	0
AR	HS3ST3A1	0	2
AR	HS6ST3	0	2
AR	HSA-MIR-17-3P	0	1
AR	HSA-MIR-17-5P	0	1
AR	HSA-MIR-18A-3P	0	1
AR	HSA-MIR-18A-5P	0	1
AR	HSA-MIR-19A-3P	0	1
AR	HSA-MIR-19A-5P	0	1
AR	HSA-MIR-19B-1-5P	0	1
AR	HSA-MIR-20A-3P	0	1
AR	HSA-MIR-20A-5P	0	1
AR	HSA-MIR-26B-3P	0	1
AR	HSA-MIR-26B-5P	0	1
AR	HSA-MIR-92A-3P	0	1
AR	HSD17B11	0	2
AR	HSF2	0	0
AR	HSH2D	0	2
AR	HSPA12A	0	2
AR	HSPA5	0	2
AR	HSPB2	0	2
AR	HSPG2	0	2
AR	HTR1D	0	2
AR	HTR2B	0	2
AR	HTT	0	2
AR	IARS	0	2
AR	IBSP	0	2
AR	ID1	0	0
AR	ID2	0	0
AR	ID3	0	0
AR	IER2	0	2
AR	IER5	0	2
AR	IFFO2	0	2
AR	IFI44L	0	2
AR	IFNAR1	0	2
AR	IFNGR2	0	2
AR	IFT122	0	2
AR	IFT52	0	2
AR	IGBP1	0	2
AR	IGF1R	0	2
AR	IGFBP3	0	2
AR	IGFBPL1	0	2
AR	IGSF3	0	2
AR	IKZF2	0	0
AR	IL17RC	0	2
AR	IL1R2	0	2
AR	IL1RAP	0	2
AR	IL24	0	2
AR	IL4R	0	2
AR	ILF3	0	0
AR	IMMP2L	0	2
AR	IMP4	0	2
AR	IMPA2	0	2
AR	INO80C	0	2
AR	INPP1	0	2
AR	INPP4B	0	2
AR	INPP5F	0	2
AR	INSIG2	0	2
AR	INSR	0	2
AR	INTS12	0	2
AR	INTS7	0	2
AR	IP6K2	0	2
AR	IPO11	0	2
AR	IPO5	0	2
AR	IPO9	0	2
AR	IPPK	0	2
AR	IQGAP1	0	2
AR	IQGAP3	0	2
AR	IQSEC2	0	2
AR	IRAK2	0	2
AR	IRF2	0	0
AR	IRF2BPL	0	0
AR	IRS2	0	2
AR	IST1	0	2
AR	ITGA3	0	2
AR	ITGA5	0	2
AR	ITGA6	0	2
AR	ITGAE	0	2
AR	ITGB6	0	2
AR	ITPK1	0	2
AR	ITPKB	0	2
AR	ITPKC	0	2
AR	ITPRIPL2	0	2
AR	JAG1	0	2
AR	JARID2	0	0
AR	JDP2	0	0
AR	JMJD1C	0	2
AR	JPH1	0	2
AR	JUN	0	0
AR	JUNB	0	0
AR	KAT2B	0	2
AR	KAT6B	0	2
AR	KCND3	0	2
AR	KCNIP3	0	0
AR	KCNK2	0	2
AR	KCNN4	0	2
AR	KCNQ5	0	2
AR	KCTD12	0	2
AR	KCTD18	0	2
AR	KCTD3	0	2
AR	KCTD9	0	2
AR	KDELC2	0	2
AR	KDM1A	0	0
AR	KDM1B	0	2
AR	KDM4A	0	2
AR	KDM5B	0	0
AR	KIAA0020	0	2
AR	KIAA0226L	0	2
AR	KIAA0247	0	2
AR	KIAA0319L	0	2
AR	KIAA0355	0	2
AR	KIAA0513	0	2
AR	KIAA1199	0	2
AR	KIAA1217	0	2
AR	KIAA1324	0	2
AR	KIAA1468	0	2
AR	KIAA1586	0	2
AR	KIAA1598	0	2
AR	KIAA1715	0	2
AR	KIAA2013	0	2
AR	KIAA2026	0	2
AR	KIF13B	0	2
AR	KIF14	0	2
AR	KIF20B	0	2
AR	KIF23	0	2
AR	KIF24	0	2
AR	KLF5	0	0
AR	KLF7	0	0
AR	KLF9	0	0
AR	KLHL21	0	2
AR	KLHL24	0	2
AR	KLHL4	0	2
AR	KNTC1	0	2
AR	KPNA1	0	2
AR	KPNA2	0	2
AR	KRBA2	0	2
AR	KRT12	0	2
AR	KRT81	0	2
AR	KTN1	0	2
AR	KYNU	0	2
AR	LAMA3	0	2
AR	LAMB1	0	2
AR	LAMB3	0	2
AR	LAMC1	0	2
AR	LAP3	0	2
AR	LARGE	0	2
AR	LARP1B	0	2
AR	LARP6	0	2
AR	LARS	0	2
AR	LASP1	0	2
AR	LATS2	0	2
AR	LBR	0	2
AR	LCA5	0	2
AR	LCLAT1	0	2
AR	LDLR	0	2
AR	LDLRAD3	0	2
AR	LDLRAP1	0	2
AR	LENG8	0	2
AR	LEO1	0	2
AR	LEPR	0	2
AR	LEPROT	0	2
AR	LGALS8	0	2
AR	LGI4	0	2
AR	LHB	0	2
AR	LHFPL2	0	2
AR	LHPP	0	2
AR	LIMA1	0	2
AR	LIMCH1	0	2
AR	LIMS1	0	2
AR	LIN7C	0	2
AR	LINC00152	0	2
AR	LMCD1	0	2
AR	LMF1	0	2
AR	LMNB2	0	2
AR	LMO3	0	2
AR	LMO7	0	0
AR	LMOD1	0	2
AR	LNX1	0	2
AR	LPCAT1	0	2
AR	LPIN1	0	2
AR	LPIN2	0	2
AR	LRCH3	0	2
AR	LRIG1	0	2
AR	LRP8	0	2
AR	LRRC27	0	2
AR	LRRC58	0	2
AR	LRRC8B	0	2
AR	LSM14A	0	2
AR	LSM5	0	2
AR	LTBP2	0	2
AR	LUC7L3	0	2
AR	LYN	0	2
AR	LYPD3	0	2
AR	LYPD6	0	2
AR	LYPD6B	0	2
AR	LYPLA2	0	2
AR	LZTS2	0	2
AR	MACC1	0	2
AR	MACF1	0	2
AR	MACROD1	0	2
AR	MAD2L1	0	2
AR	MAFF	0	0
AR	MAGI1	0	2
AR	MAGOHB	0	2
AR	MALAT1	0	2
AR	MALL	0	2
AR	MAML2	0	2
AR	MAMLD1	0	2
AR	MAN1A1	0	2
AR	MAN1C1	0	2
AR	MAN2A1	0	2
AR	MANBA	0	2
AR	MANBAL	0	2
AR	MANEAL	0	2
AR	MANSC1	0	2
AR	MAP1A	0	2
AR	MAP1LC3B	0	2
AR	MAP1LC3B2	0	2
AR	MAP2	0	2
AR	MAP2K5	0	2
AR	MAP3K6	0	2
AR	MAP3K7	0	2
AR	MAP4	0	2
AR	MAP4K3	0	2
AR	MAP4K5	0	2
AR	MAP7D1	0	2
AR	MAP7D3	0	2
AR	MAPK10	0	2
AR	MAPK1IP1L	0	2
AR	MAPK6	0	2
AR	MAPKAP1	0	2
AR	MAPRE1	0	2
AR	MARCH1	0	2
AR	MARCH10	0	2
AR	MARCH2	0	2
AR	MARCKS	0	2
AR	MAT2A	0	2
AR	MATN2	0	2
AR	MB	0	2
AR	MBD4	0	2
AR	MBNL2	0	2
AR	MCCC2	0	2
AR	MCM6	0	2
AR	MCM8	0	2
AR	MCMBP	0	2
AR	MDGA1	0	2
AR	MDM1	0	2
AR	MDN1	0	2
AR	ME2	0	2
AR	ME3	0	2
AR	MECOM	0	0
AR	MED12L	0	2
AR	MED13L	0	2
AR	MEF2C	0	0
AR	MEF2D	0	0
AR	MEIS2	0	0
AR	MELK	0	2
AR	METAP1	0	2
AR	METAP1D	0	2
AR	METRNL	0	2
AR	METTL15	0	2
AR	METTL4	0	2
AR	METTL7A	0	2
AR	METTL8	0	2
AR	MFN1	0	2
AR	MFSD6	0	2
AR	MGAT5	0	2
AR	MGLL	0	2
AR	MGMT	0	2
AR	MIA3	0	2
AR	MIB1	0	2
AR	MICAL1	0	2
AR	MICAL2	0	2
AR	MICB	0	2
AR	MID1IP1	0	2
AR	MIDN	0	2
AR	MIPOL1	0	2
AR	MKL1	0	0
AR	MKNK2	0	2
AR	MLH1	0	2
AR	MLH3	0	2
AR	MLKL	0	2
AR	MLLT3	0	0
AR	MMD	0	2
AR	MME	0	2
AR	MMS22L	0	2
AR	MNAT1	0	2
AR	MND1	0	2
AR	MOB1A	0	2
AR	MORF4L2	0	2
AR	MPDZ	0	2
AR	MPV17L	0	2
AR	MR1	0	2
AR	MRPL1	0	2
AR	MRPL12	0	2
AR	MRPL14	0	2
AR	MRPL15	0	2
AR	MRPL24	0	2
AR	MRPL50	0	2
AR	MRPS10	0	2
AR	MRPS35	0	2
AR	MRPS6	0	2
AR	MSH3	0	2
AR	MSL2	0	2
AR	MT2A	0	2
AR	MTFP1	0	2
AR	MTHFD1	0	2
AR	MTHFD1L	0	2
AR	MTHFD2	0	2
AR	MTMR2	0	2
AR	MTMR3	0	2
AR	MTR	0	2
AR	MTRR	0	2
AR	MTUS1	0	2
AR	MUC20	0	2
AR	MUL1	0	2
AR	MXD1	0	0
AR	MYB	0	0
AR	MYC	0	0
AR	MYCL1	0	0
AR	MYEF2	0	0
AR	MYEOV	0	2
AR	MYH14	0	2
AR	MYO16	0	2
AR	MYO18A	0	2
AR	MYO1B	0	2
AR	MYO1E	0	2
AR	MYO5B	0	2
AR	MYO5C	0	2
AR	MYOF	0	2
AR	MZT1	0	2
AR	NAA15	0	0
AR	NAA50	0	2
AR	NAB1	0	0
AR	NAF1	0	2
AR	NAIF1	0	2
AR	NAPA	0	2
AR	NARS2	0	2
AR	NASP	0	2
AR	NAV1	0	2
AR	NAV2	0	2
AR	NAV3	0	2
AR	NBEA	0	2
AR	NBN	0	2
AR	NBPF14	0	2
AR	NCALD	0	2
AR	NCAM2	0	2
AR	NCAPG2	0	2
AR	NCAPH	0	2
AR	NCBP1	0	2
AR	NCK2	0	2
AR	NCOA3	0	0
AR	NCS1	0	2
AR	NDC80	0	2
AR	NDUFAF2	0	2
AR	NEBL	0	2
AR	NEDD4L	0	2
AR	NEIL2	0	2
AR	NEK11	0	2
AR	NEK7	0	2
AR	NES	0	2
AR	NET1	0	2
AR	NFASC	0	2
AR	NFAT5	0	0
AR	NFE2L1	0	0
AR	NFE2L2	0	0
AR	NFE2L3	0	0
AR	NFIA	0	0
AR	NFKBIA	0	2
AR	NFKBIL1	0	2
AR	NFXL1	0	0
AR	NFYA	0	0
AR	NHSL1	0	2
AR	NIPAL3	0	2
AR	NLN	0	2
AR	NME1	0	0
AR	NME1-NME2	0	2
AR	NMNAT2	0	2
AR	NMT2	0	2
AR	NOL10	0	2
AR	NOL7	0	2
AR	NOLC1	0	2
AR	NOMO2	0	2
AR	NOMO3	0	2
AR	NOP2	0	2
AR	NOP58	0	2
AR	NOS1AP	0	2
AR	NOTCH2	0	0
AR	NOTCH2NL	0	2
AR	NOTCH3	0	2
AR	NPAS3	0	0
AR	NPC1	0	2
AR	NPEPPS	0	2
AR	NPLOC4	0	2
AR	NPNT	0	2
AR	NPR3	0	2
AR	NQO2	0	2
AR	NR3C2	0	0
AR	NR4A2	0	0
AR	NRCAM	0	2
AR	NRM	0	2
AR	NRP1	0	2
AR	NSMCE2	0	2
AR	NT5C2	0	2
AR	NT5DC1	0	2
AR	NT5DC3	0	2
AR	NT5E	0	2
AR	NTHL1	0	2
AR	NTN4	0	2
AR	NUAK1	0	2
AR	NUCKS1	0	2
AR	NUDCD3	0	2
AR	NUDT22	0	2
AR	NUDT5	0	2
AR	NUF2	0	2
AR	NUFIP1	0	2
AR	NUMB	0	2
AR	NUP133	0	0
AR	NUP153	0	2
AR	NUP188	0	2
AR	NUP43	0	2
AR	NUP93	0	2
AR	NXNL2	0	2
AR	NXPH3	0	2
AR	NXT1	0	2
AR	OBFC1	0	2
AR	OLFML3	0	2
AR	ORAI2	0	2
AR	ORC3	0	2
AR	OSBPL6	0	2
AR	OSBPL9	0	2
AR	OSMR	0	2
AR	OSTC	0	2
AR	OTUD4	0	2
AR	OTUD7B	0	2
AR	OXCT1	0	2
AR	P4HA2	0	2
AR	PACS1	0	2
AR	PADI2	0	2
AR	PAICS	0	2
AR	PALM2	0	2
AR	PALM2-AKAP2	0	2
AR	PAPD5	0	2
AR	PARD6B	0	2
AR	PARN	0	2
AR	PARP1	0	0
AR	PARP12	0	2
AR	PARP8	0	2
AR	PARVA	0	2
AR	PARVB	0	2
AR	PBX3	0	0
AR	PCCA	0	2
AR	PCDH19	0	2
AR	PCDHGA3	0	2
AR	PCGF3	0	2
AR	PCID2	0	2
AR	PCNT	0	2
AR	PCOLCE2	0	2
AR	PCYOX1	0	2
AR	PDCD4	0	2
AR	PDE4D	0	2
AR	PDE9A	0	2
AR	PDHX	0	0
AR	PDLIM1	0	2
AR	PDLIM3	0	2
AR	PDS5A	0	2
AR	PDXP	0	2
AR	PDZK1	0	2
AR	PDZRN3	0	2
AR	PEG10	0	2
AR	PELI2	0	2
AR	PES1	0	0
AR	PEX1	0	2
AR	PEX11B	0	2
AR	PEX14	0	2
AR	PFKP	0	2
AR	PGBD5	0	2
AR	PGF	0	2
AR	PGK1	0	2
AR	PGM2	0	2
AR	PGM5	0	2
AR	PGRMC1	0	2
AR	PGRMC2	0	2
AR	PHACTR2	0	2
AR	PHF10	0	0
AR	PHF19	0	2
AR	PHF3	0	2
AR	PHF6	0	2
AR	PHIP	0	2
AR	PHLDA3	0	2
AR	PHLDB1	0	2
AR	PHLDB2	0	2
AR	PI4KB	0	2
AR	PIAS1	0	2
AR	PIF1	0	2
AR	PIGP	0	2
AR	PIGT	0	2
AR	PIGV	0	2
AR	PIK3AP1	0	2
AR	PIK3C2B	0	2
AR	PIK3CB	0	2
AR	PIK3R1	0	2
AR	PIK3R3	0	2
AR	PINK1	0	2
AR	PINX1	0	2
AR	PIP4K2A	0	2
AR	PIP5K1A	0	2
AR	PIPOX	0	2
AR	PITPNB	0	2
AR	PITPNC1	0	2
AR	PKD2	0	2
AR	PKIB	0	2
AR	PKIG	0	2
AR	PKN2	0	2
AR	PKP1	0	2
AR	PLA2G6	0	2
AR	PLA2R1	0	2
AR	PLAU	0	2
AR	PLCE1	0	2
AR	PLD3	0	2
AR	PLD6	0	2
AR	PLEKHA1	0	2
AR	PLEKHA2	0	2
AR	PLEKHA5	0	2
AR	PLEKHA6	0	2
AR	PLEKHA7	0	2
AR	PLEKHG6	0	2
AR	PLEKHH2	0	2
AR	PLEKHJ1	0	2
AR	PLEKHM3	0	2
AR	PLEKHO1	0	2
AR	PLIN2	0	2
AR	PLIN3	0	2
AR	PLOD2	0	2
AR	PLXNB1	0	2
AR	PLXND1	0	2
AR	PM20D2	0	2
AR	PMAIP1	0	2
AR	PMEPA1	0	2
AR	PMP22	0	2
AR	PMS1	0	2
AR	PNO1	0	2
AR	PNRC1	0	2
AR	POC1A	0	2
AR	POC1B	0	2
AR	POC5	0	2
AR	POFUT2	0	2
AR	POLA1	0	2
AR	POLA2	0	2
AR	POLD3	0	2
AR	POLK	0	2
AR	POLQ	0	2
AR	POLR1A	0	2
AR	POLR2B	0	2
AR	POLR2J2	0	2
AR	POLR2J3	0	2
AR	PON2	0	2
AR	POP1	0	2
AR	PPA1	0	2
AR	PPA2	0	2
AR	PPARA	0	0
AR	PPARG	0	0
AR	PPARGC1B	0	2
AR	PPFIA4	0	2
AR	PPIH	0	2
AR	PPIL4	0	2
AR	PPIP5K2	0	2
AR	PPP1CB	0	2
AR	PPP1CC	0	2
AR	PPP1R12A	0	2
AR	PPP1R13L	0	2
AR	PPP1R18	0	2
AR	PPP1R1C	0	2
AR	PPP1R21	0	2
AR	PPP1R3C	0	2
AR	PPP2R1B	0	2
AR	PPP2R4	0	2
AR	PPP2R5A	0	2
AR	PPP3CA	0	2
AR	PPP3R1	0	2
AR	PPP4R2	0	2
AR	PPRC1	0	2
AR	PQLC3	0	2
AR	PRDM1	0	0
AR	PRELID2	0	2
AR	PREX1	0	2
AR	PRICKLE1	0	2
AR	PRICKLE2	0	2
AR	PRIM1	0	2
AR	PRKCD	0	2
AR	PRKCH	0	2
AR	PRKCI	0	2
AR	PRKD1	0	2
AR	PRKD3	0	2
AR	PRLR	0	2
AR	PRPF4B	0	2
AR	PRPS1	0	2
AR	PRR5-ARHGAP8	0	2
AR	PRSS23	0	2
AR	PRTFDC1	0	2
AR	PRTG	0	2
AR	PRUNE	0	2
AR	PSD3	0	2
AR	PSEN1	0	2
AR	PSEN2	0	2
AR	PSG1	0	2
AR	PSG10P	0	2
AR	PSG4	0	2
AR	PSG5	0	2
AR	PSMA1	0	2
AR	PSMB2	0	2
AR	PSMD1	0	2
AR	PSMD12	0	2
AR	PSMG1	0	2
AR	PTCH1	0	2
AR	PTDSS1	0	2
AR	PTER	0	2
AR	PTGER4	0	2
AR	PTGES	0	2
AR	PTHLH	0	2
AR	PTK2B	0	2
AR	PTMS	0	2
AR	PTP4A2	0	2
AR	PTPLB	0	2
AR	PTPRF	0	2
AR	PTPRJ	0	2
AR	PTPRO	0	2
AR	PTPRU	0	2
AR	PTTG2	0	2
AR	PURB	0	0
AR	PUS1	0	2
AR	PUS10	0	2
AR	PUS7	0	2
AR	PUS7L	0	2
AR	PVRL4	0	2
AR	PWWP2A	0	2
AR	PXN	0	2
AR	QSOX1	0	2
AR	R3HCC1	0	2
AR	R3HDM1	0	2
AR	R3HDM2	0	2
AR	RAB10	0	2
AR	RAB23	0	2
AR	RAB27A	0	2
AR	RAB30	0	2
AR	RAB31	0	2
AR	RAB32	0	2
AR	RAB33A	0	2
AR	RAB3D	0	2
AR	RAB40B	0	2
AR	RAB5C	0	2
AR	RABEPK	0	2
AR	RAD18	0	2
AR	RAD21	0	0
AR	RAI14	0	2
AR	RALGDS	0	2
AR	RALGPS2	0	2
AR	RANBP10	0	2
AR	RANBP6	0	2
AR	RANGAP1	0	2
AR	RAP1A	0	2
AR	RAP1GAP2	0	2
AR	RAP1GDS1	0	2
AR	RAPGEF1	0	2
AR	RAPGEF2	0	2
AR	RAPGEF4	0	2
AR	RARA	0	0
AR	RASA1	0	2
AR	RASA4	0	2
AR	RASSF4	0	2
AR	RASSF8	0	2
AR	RB1	0	0
AR	RBBP4	0	2
AR	RBBP7	0	2
AR	RBBP8	0	2
AR	RBKS	0	2
AR	RBM24	0	2
AR	RBM3	0	2
AR	RBM43	0	2
AR	RBM6	0	2
AR	RBMS1	0	0
AR	RBMX	0	0
AR	RCC1	0	2
AR	RCL1	0	2
AR	RCN1	0	2
AR	RCN2	0	2
AR	REEP3	0	2
AR	REG4	0	2
AR	RERG	0	2
AR	RFC1	0	2
AR	RFC4	0	2
AR	RFTN1	0	2
AR	RFWD3	0	2
AR	RFX7	0	2
AR	RGL1	0	2
AR	RGP1	0	2
AR	RGS12	0	2
AR	RGS6	0	2
AR	RHOBTB1	0	2
AR	RHOBTB3	0	2
AR	RHOF	0	2
AR	RICTOR	0	2
AR	RIN2	0	2
AR	RIPK4	0	2
AR	RIT1	0	2
AR	RMI1	0	2
AR	RMND1	0	2
AR	RND3	0	2
AR	RNF115	0	2
AR	RNF121	0	2
AR	RNF128	0	2
AR	RNF13	0	2
AR	RNF135	0	2
AR	RNF144B	0	2
AR	RNF157	0	2
AR	RNF168	0	2
AR	RNF181	0	2
AR	RNF185	0	2
AR	RNF7	0	2
AR	RNGTT	0	2
AR	RNPEPL1	0	2
AR	RORC	0	0
AR	RPA3	0	2
AR	RPL13	0	2
AR	RPN1	0	2
AR	RPP30	0	2
AR	RPS19BP1	0	2
AR	RPS6KA2	0	2
AR	RPS6KA3	0	2
AR	RPS6KA5	0	0
AR	RQCD1	0	2
AR	RRM2	0	2
AR	RRP15	0	2
AR	RRS1	0	2
AR	RSBN1	0	2
AR	RSL1D1	0	0
AR	RSPRY1	0	2
AR	RSRC1	0	2
AR	RSRC2	0	2
AR	RTN2	0	2
AR	RTN4RL1	0	2
AR	RTTN	0	2
AR	RUNX1	0	0
AR	RUNX2	0	0
AR	RUVBL1	0	2
AR	RUVBL2	0	2
AR	RWDD2A	0	2
AR	S100A10	0	2
AR	S100A13	0	2
AR	SACM1L	0	2
AR	SACS	0	2
AR	SAE1	0	2
AR	SAMD12	0	2
AR	SAMD13	0	2
AR	SAP30	0	2
AR	SART3	0	2
AR	SASH1	0	2
AR	SAT1	0	2
AR	SBDS	0	2
AR	SCD5	0	2
AR	SCFD2	0	2
AR	SCNN1A	0	2
AR	SCOC	0	2
AR	SCYL3	0	2
AR	SDC2	0	2
AR	SDC4	0	2
AR	SDCBP2	0	2
AR	SDHB	0	2
AR	SDK1	0	2
AR	SEC14L2	0	2
AR	SEC24D	0	2
AR	SEC61G	0	2
AR	SEH1L	0	2
AR	SEMA3C	0	2
AR	SEMA5A	0	2
AR	SEMA6A	0	2
AR	SEPT11	0	2
AR	SEPW1	0	2
AR	SERINC2	0	2
AR	SERINC3	0	2
AR	SERPINA1	0	2
AR	SERPINA5	0	2
AR	SERPINB1	0	2
AR	SERPINB5	0	2
AR	SERTAD1	0	2
AR	SF3A3	0	2
AR	SF3B3	0	2
AR	SFPQ	0	2
AR	SFXN2	0	2
AR	SGCG	0	2
AR	SGK1	0	2
AR	SGK3	0	2
AR	SGMS1	0	2
AR	SGPL1	0	2
AR	SH2D3A	0	2
AR	SH2D4A	0	2
AR	SH3BP4	0	2
AR	SH3BP5	0	2
AR	SH3D19	0	2
AR	SH3GL1	0	2
AR	SH3PXD2B	0	2
AR	SH3RF1	0	2
AR	SH3TC2	0	2
AR	SHANK2	0	2
AR	SHC1	0	2
AR	SHC4	0	2
AR	SHISA4	0	2
AR	SHOC2	0	2
AR	SHQ1	0	2
AR	SHROOM2	0	2
AR	SIAH2	0	2
AR	SIL1	0	2
AR	SIM1	0	0
AR	SIM2	0	0
AR	SIRT2	0	2
AR	SIRT4	0	2
AR	SIX1	0	0
AR	SKP1	0	2
AR	SKP2	0	2
AR	SLBP	0	2
AR	SLC11A2	0	2
AR	SLC12A2	0	2
AR	SLC12A8	0	2
AR	SLC16A1	0	2
AR	SLC16A10	0	2
AR	SLC16A2	0	2
AR	SLC16A3	0	2
AR	SLC17A5	0	2
AR	SLC19A2	0	2
AR	SLC1A2	0	2
AR	SLC1A5	0	2
AR	SLC20A1	0	2
AR	SLC20A2	0	2
AR	SLC22A15	0	2
AR	SLC22A18	0	2
AR	SLC22A23	0	2
AR	SLC22A5	0	2
AR	SLC24A1	0	2
AR	SLC24A3	0	2
AR	SLC25A13	0	2
AR	SLC25A18	0	2
AR	SLC25A20	0	2
AR	SLC25A24	0	2
AR	SLC25A25	0	2
AR	SLC25A26	0	2
AR	SLC25A43	0	2
AR	SLC27A2	0	2
AR	SLC29A3	0	2
AR	SLC2A12	0	2
AR	SLC2A14	0	2
AR	SLC31A2	0	2
AR	SLC35A5	0	2
AR	SLC35B4	0	2
AR	SLC35D2	0	2
AR	SLC35F2	0	2
AR	SLC38A2	0	2
AR	SLC38A4	0	2
AR	SLC39A14	0	2
AR	SLC39A8	0	2
AR	SLC41A1	0	2
AR	SLC41A2	0	2
AR	SLC44A3	0	2
AR	SLC46A3	0	2
AR	SLC47A1	0	2
AR	SLC4A10	0	2
AR	SLC4A2	0	2
AR	SLC4A7	0	2
AR	SLC5A3	0	2
AR	SLC5A6	0	2
AR	SLC7A1	0	2
AR	SLC7A5	0	2
AR	SLC9A1	0	2
AR	SLC9A4	0	2
AR	SLC9A7	0	2
AR	SLCO3A1	0	2
AR	SLFN5	0	2
AR	SLIT1	0	2
AR	SLIT2	0	2
AR	SLTM	0	2
AR	SMAD3	0	0
AR	SMAD7	0	0
AR	SMARCC1	0	0
AR	SMC4	0	2
AR	SMC6	0	2
AR	SMCHD1	0	2
AR	SMOX	0	2
AR	SMPD2	0	2
AR	SMPDL3A	0	2
AR	SMPDL3B	0	2
AR	SMS	0	2
AR	SMYD3	0	2
AR	SNAP23	0	2
AR	SNAPC1	0	2
AR	SND1	0	2
AR	SNIP1	0	0
AR	SNORA1	0	2
AR	SNORA18	0	2
AR	SNORA32	0	2
AR	SNORA40	0	2
AR	SNORA71A	0	2
AR	SNORA71C	0	2
AR	SNORA8	0	2
AR	SNORD4A	0	2
AR	SNORD5	0	2
AR	SNORD68	0	2
AR	SNRK	0	2
AR	SNRPA1	0	2
AR	SNRPC	0	2
AR	SNRPE	0	2
AR	SNRPN	0	2
AR	SNTN	0	2
AR	SNX24	0	2
AR	SNX25	0	2
AR	SNX29	0	2
AR	SNX33	0	2
AR	SNX5	0	2
AR	SOCS4	0	2
AR	SOD2	0	2
AR	SORD	0	2
AR	SORL1	0	2
AR	SOX9	0	0
AR	SP110	0	2
AR	SP3	0	0
AR	SP6	0	2
AR	SPAG1	0	2
AR	SPATA17	0	2
AR	SPATA5	0	2
AR	SPATS2	0	2
AR	SPATS2L	0	2
AR	SPC24	0	2
AR	SPCS3	0	2
AR	SPECC1	0	2
AR	SPECC1L	0	2
AR	SPIN1	0	2
AR	SPIN4	0	2
AR	SPIRE1	0	2
AR	SPRY1	0	2
AR	SPRY2	0	2
AR	SPTLC3	0	2
AR	SQRDL	0	2
AR	SQSTM1	0	2
AR	SRBD1	0	2
AR	SRCAP	0	2
AR	SRFBP1	0	2
AR	SRGAP3	0	2
AR	SRM	0	2
AR	SRP54	0	2
AR	SRP72	0	2
AR	SRP9	0	2
AR	SRPX	0	2
AR	SRRD	0	2
AR	SRRM1	0	2
AR	SRRT	0	0
AR	SRSF3	0	2
AR	SSB	0	0
AR	SSBP2	0	2
AR	SSFA2	0	2
AR	SSR3	0	2
AR	SSX2IP	0	2
AR	ST3GAL4	0	2
AR	ST7	0	2
AR	ST8SIA1	0	2
AR	ST8SIA4	0	2
AR	STAG2	0	2
AR	STAM	0	2
AR	STARD13	0	2
AR	STARD7	0	2
AR	STAT2	0	0
AR	STC1	0	2
AR	STC2	0	2
AR	STIL	0	0
AR	STK10	0	2
AR	STK11IP	0	2
AR	STK16	0	0
AR	STK17A	0	2
AR	STK38	0	2
AR	STMN1	0	2
AR	STOM	0	2
AR	STOML1	0	2
AR	STRA6	0	2
AR	STRAP	0	2
AR	STT3B	0	2
AR	STX10	0	2
AR	STX16	0	2
AR	STXBP3	0	2
AR	STYXL1	0	2
AR	SULF1	0	2
AR	SUMF1	0	2
AR	SURF2	0	2
AR	SUSD4	0	2
AR	SUV39H1	0	0
AR	SVIL	0	2
AR	SYBU	0	2
AR	SYNCRIP	0	2
AR	SYNDIG1	0	2
AR	SYNE2	0	2
AR	SYNJ2BP	0	2
AR	SYNPO	0	2
AR	SYNPO2	0	2
AR	SYNPR	0	2
AR	SYS1	0	2
AR	SYT13	0	2
AR	SYTL5	0	2
AR	TAB2	0	2
AR	TACC1	0	2
AR	TACC2	0	2
AR	TACSTD2	0	2
AR	TAF1B	0	0
AR	TAF1D	0	2
AR	TAGLN2	0	2
AR	TAOK1	0	2
AR	TAOK3	0	2
AR	TAP2	0	2
AR	TBC1D16	0	2
AR	TBC1D2	0	2
AR	TBC1D22A	0	2
AR	TBC1D23	0	2
AR	TBC1D5	0	2
AR	TBC1D8	0	2
AR	TBC1D9	0	2
AR	TBCD	0	2
AR	TBCK	0	2
AR	TBL1X	0	2
AR	TBPL1	0	0
AR	TCEA3	0	2
AR	TCF7L1	0	0
AR	TCF7L2	0	0
AR	TCTA	0	2
AR	TDG	0	2
AR	TDRD1	0	2
AR	TEAD1	0	0
AR	TENC1	0	2
AR	TET2	0	2
AR	TEX2	0	2
AR	TFE3	0	0
AR	TFEB	0	0
AR	TFPI	0	2
AR	TGFB2	0	2
AR	TGFBI	0	2
AR	TGFBR2	0	2
AR	TGIF1	0	0
AR	TGM2	0	2
AR	TH	0	2
AR	THADA	0	2
AR	THAP4	0	2
AR	THAP6	0	2
AR	THBS1	0	2
AR	THOC1	0	2
AR	THOC2	0	2
AR	THOP1	0	2
AR	THRA	0	0
AR	THSD4	0	2
AR	THUMPD2	0	2
AR	TIA1	0	0
AR	TIAM1	0	2
AR	TICAM1	0	2
AR	TIE1	0	2
AR	TIFA	0	2
AR	TIGD1	0	2
AR	TIMP2	0	2
AR	TIMP3	0	2
AR	TIPARP	0	2
AR	TJP1	0	2
AR	TJP2	0	2
AR	TLCD1	0	2
AR	TLE1	0	2
AR	TLN2	0	2
AR	TLR5	0	2
AR	TM4SF1	0	2
AR	TM4SF18	0	2
AR	TMCO4	0	2
AR	TMEM101	0	2
AR	TMEM102	0	2
AR	TMEM108	0	2
AR	TMEM123	0	2
AR	TMEM150A	0	2
AR	TMEM159	0	2
AR	TMEM164	0	2
AR	TMEM171	0	2
AR	TMEM181	0	2
AR	TMEM184B	0	2
AR	TMEM2	0	2
AR	TMEM205	0	2
AR	TMEM219	0	2
AR	TMEM40	0	2
AR	TMEM44	0	2
AR	TMEM45B	0	2
AR	TMEM48	0	2
AR	TMEM53	0	2
AR	TMPRSS2	0	2
AR	TMX4	0	2
AR	TNC	0	2
AR	TNFRSF19	0	2
AR	TNFRSF1A	0	2
AR	TNIK	0	2
AR	TNIP1	0	2
AR	TNKS1BP1	0	2
AR	TNS3	0	2
AR	TNS4	0	2
AR	TOM1	0	2
AR	TOM1L2	0	2
AR	TOP1	0	2
AR	TOP2B	0	2
AR	TOPBP1	0	0
AR	TP53I3	0	2
AR	TP53INP1	0	2
AR	TP53INP2	0	2
AR	TP63	0	0
AR	TPCN1	0	2
AR	TPD52L1	0	2
AR	TPM3	0	2
AR	TPST1	0	2
AR	TPST2	0	2
AR	TPX2	0	2
AR	TRA2B	0	0
AR	TRAF1	0	2
AR	TRAF3IP2	0	2
AR	TRAK1	0	2
AR	TRAPPC8	0	2
AR	TRERF1	0	0
AR	TRIM16	0	0
AR	TRIM16L	0	2
AR	TRIM2	0	2
AR	TRIM25	0	0
AR	TRIM38	0	2
AR	TRIM41	0	2
AR	TRIM52	0	2
AR	TRIM59	0	2
AR	TRIOBP	0	2
AR	TRIP10	0	2
AR	TRMT11	0	2
AR	TRMT1L	0	2
AR	TRMT5	0	2
AR	TRMT6	0	2
AR	TRPS1	0	0
AR	TRPT1	0	2
AR	TRRAP	0	2
AR	TSC2	0	2
AR	TSC22D3	0	0
AR	TSEN15	0	2
AR	TSEN2	0	2
AR	TSN	0	0
AR	TSPAN15	0	2
AR	TSPAN5	0	2
AR	TSPAN9	0	2
AR	TSPYL2	0	2
AR	TTC13	0	2
AR	TTC21A	0	2
AR	TTF2	0	0
AR	TTI1	0	2
AR	TTLL1	0	2
AR	TTLL4	0	2
AR	TUBA1C	0	2
AR	TUBB	0	2
AR	TUFT1	0	2
AR	TWSG1	0	2
AR	TXLNG	0	2
AR	TXNDC16	0	2
AR	TXNIP	0	2
AR	TXNRD1	0	2
AR	TXNRD2	0	2
AR	TXNRD3	0	2
AR	TYW3	0	2
AR	UAP1	0	2
AR	UBA2	0	2
AR	UBA5	0	2
AR	UBAC2	0	2
AR	UBAP1	0	2
AR	UBAP2	0	2
AR	UBE2H	0	2
AR	UBE2Q2	0	2
AR	UBIAD1	0	2
AR	UBP1	0	0
AR	UBR5	0	2
AR	UBTD1	0	2
AR	UBXN4	0	2
AR	UBXN7	0	2
AR	UCK2	0	2
AR	UGCG	0	2
AR	UGDH	0	2
[truncated: 99,909 more rows]
