# Supplementary material for: Automated Identification of Core Regulatory Genes in Human Gene Regulatory Networks
Source: PLoS Comput Biol. 2015 Sep 22;11(9):e1004504. doi: 10.1371/journal.pcbi.1004504 (PMC4578944; doi:10.1371/journal.pcbi.1004504)
Supplement: S1 Data — Contains integrated human TF-miRNA-mRNA network dataset, MCF-7 ER network dataset, source code for LR, PCA, SVR and SVC analysis on MCF-7 ER network. (ZIP) [file pcbi.1004504.s002.zip › S1Data/MCF7_ER_network_kshell_nodelist.txt]

GeneName	NodeType	UpDownStat	In-Degree	Out-Degree	Relative Out-Degree	Kshell number
MYC	0	1	34	4528	4494	1
ELF1	0	1	29	4148	4119	2
TAF1	0	1	24	4004	3980	2
E2F6	0	1	24	3957	3933	2
E2F1	0	1	27	3488	3461	2
HDAC2	0	1	4	3374	3370	2
EGR1	0	0	27	3336	3309	2
CHD2	0	0	43	2857	2814	2
USF1	0	0	24	2492	2468	2
RAD21	0	1	23	2473	2450	2
IRF1	0	0	26	2367	2341	2
GABPA	0	1	35	2261	2226	2
SMC3	0	1	23	1945	1922	2
SRF	0	0	33	1935	1902	2
RFX5	0	0	22	1833	1811	2
GATA3	0	0	16	1818	1802	2
ZNF143	0	1	38	1740	1702	2
YBX1	0	1	26	1717	1691	2
USF2	0	0	19	1568	1549	2
STAT3	0	0	43	1525	1482	2
GTF2F1	0	0	18	1383	1365	2
FOS	0	1	29	1371	1342	2
ELK4	0	1	38	1213	1175	2
NFYA	0	1	34	1032	998	2
JUNB	0	0	30	928	898	2
BRCA1	0	1	31	917	886	2
BCLAF1	0	1	35	598	563	2
JUN	0	0	37	546	509	2
BHLHE40	0	0	36	539	503	2
GATA2	0	0	11	2801	2790	3
FOXA1	0	0	13	2166	2153	3
RXRA	0	0	7	1576	1569	3
PBX3	0	1	16	1084	1068	3
HSA-MIR-3190-5P	1	0	30	509	479	3
THAP1	0	1	24	486	462	3
MAFF	0	0	26	394	368	3
WRNIP1	0	1	28	383	355	3
HSA-MIR-636	1	1	28	332	304	3
HIF1A	0	1	39	291	252	3
HSA-MIR-3652	1	1	30	220	190	3
STAT2	0	0	31	95	64	3
TP53	0	1	28	66	38	3
ATF4	0	0	31	1	-30	3
NME2	0	1	32	1	-31	3
ATF2	0	1	35	1	-34	3
AR	0	0	9	2119	2110	4
TFAP2C	0	1	15	1217	1202	4
MAFK	0	0	12	1183	1171	4
SMARCC1	0	1	24	703	679	4
ZBTB33	0	1	20	567	547	4
SP3	0	1	36	16	-20	4
E2F3	0	1	36	3	-33	4
NR1H3	0	0	26	2	-24	4
IRF2	0	0	29	2	-27	5
MXD4	0	0	26	1	-25	5
ETS2	0	1	30	1	-29	5
ARNT	0	0	29	1	-28	6
HSA-MIR-1292-5P	1	1	20	127	107	7
HES1	0	0	24	2	-22	7
RXRB	0	0	27	2	-25	7
EZH2	0	1	30	1	-29	7
ESR1	0	1	24	874	850	8
BATF	0	0	11	278	267	8
SREBF1	0	0	19	180	161	8
CEBPZ	0	1	21	3	-18	8
REL	0	1	26	2	-24	8
E4F1	0	0	23	1	-22	8
PARP1	0	1	29	1	-28	8
HSA-MIR-20A-5P	1	1	1	1142	1141	9
HSA-MIR-93-5P	1	1	2	1133	1131	9
HSA-MIR-17-5P	1	1	1	1124	1123	9
HSA-MIR-106B-5P	1	1	2	1102	1100	9
HSA-MIR-3917	1	1	19	9	-10	9
CREB1	0	1	40	4	-36	9
E2F2	0	1	24	2	-22	9
MAFG	0	0	25	1	-24	9
KLF11	0	1	29	1	-28	9
HSA-MIR-548F	1	0	0	1400	1400	10
HSA-MIR-942	1	1	5	838	833	10
HSA-MIR-25-3P	1	1	2	646	644	10
ATF3	0	0	13	646	633	10
HSA-MIR-92A-3P	1	1	2	612	610	10
HSA-MIR-22-3P	1	0	9	548	539	10
MEF2C	0	0	19	291	272	10
ESRRA	0	0	24	26	2	10
MYB	0	1	22	4	-18	10
CEBPA	0	0	22	4	-18	10
HSF2	0	1	22	1	-21	10
TCF7L2	0	0	27	1	-26	10
HSA-MIR-26B-5P	1	0	1	955	954	11
HSA-MIR-26A-5P	1	0	0	929	929	11
HSA-MIR-637	1	0	0	546	546	11
KAT2A	0	1	9	125	116	11
SUZ12	0	1	25	55	30	11
ATF1	0	1	21	3	-18	11
SMAD3	0	0	23	2	-21	11
PPARA	0	0	25	2	-23	11
ZNF202	0	1	19	1	-18	11
HSA-MIR-19A-3P	1	1	1	868	867	12
HSA-MIR-1908	1	1	16	183	167	12
PRDM1	0	1	20	81	61	12
HSA-MIR-489	1	1	0	626	626	13
HOXA5	0	0	16	1	-15	13
HSA-MIR-3658	1	1	0	462	462	14
EPAS1	0	0	16	1	-15	14
HSA-MIR-653	1	1	0	657	657	15
PGR	0	1	13	5	-8	15
RARA	0	1	14	5	-9	15
NR3C2	0	0	16	1	-15	15
MAF	0	0	18	1	-17	15
ONECUT2	0	1	19	1	-18	15
HSA-MIR-1184	1	0	1	614	613	16
HSA-MIR-18A-5P	1	1	1	486	485	16
HSA-MIR-623	1	0	2	472	470	16
TP63	0	1	15	27	12	16
PPARG	0	0	12	4	-8	16
MYBL2	0	1	12	1	-11	16
HSA-MIR-548M	1	0	0	715	715	17
HSA-MIR-4647	1	0	7	183	176	17
HSA-MIR-22-5P	1	0	9	137	128	17
SUPT20H	0	1	10	41	31	17
HSA-MIR-3921	1	1	0	177	177	18
RUNX2	0	1	15	2	-13	18
RARG	0	0	12	1	-11	18
MXD1	0	1	14	1	-13	18
HSA-MIR-1304-5P	1	1	0	380	380	19
PBX2	0	0	12	1	-11	19
HSA-MIR-1287	1	1	2	436	434	20
HSA-MIR-1244	1	1	0	399	399	20
HSA-MIR-3122	1	1	2	354	352	20
HSA-MIR-1293	1	0	5	332	327	20
NR4A1	0	0	9	3	-6	20
ZNF224	0	0	9	1	-8	20
SALL4	0	0	9	1	-8	20
KLF5	0	0	10	1	-9	20
HSA-MIR-4680-3P	1	1	0	311	311	21
HSA-MIR-20A-3P	1	1	1	221	220	21
HSA-MIR-19A-5P	1	1	1	182	181	22
HSA-MIR-19B-1-5P	1	1	1	177	176	22
HSA-MIR-621	1	1	0	165	165	22
HSA-MIR-18A-3P	1	1	1	94	93	22
VDR	0	1	8	4	-4	22
THRA	0	0	7	1	-6	22
HSA-MIR-93-3P	1	1	2	114	112	23
HSA-MIR-4640-3P	1	0	1	76	75	23
HSA-MIR-1231	1	0	0	374	374	24
XRCC5	0	1	5	1	-4	24
GATA4	0	1	4	1	-3	25
HSA-MIR-17-3P	1	1	1	143	142	26
HSA-MIR-4656	1	0	0	132	132	26
HSA-MIR-4640-5P	1	0	1	53	52	26
HSA-MIR-106B-3P	1	1	2	5	3	26
HSA-MIR-26B-3P	1	0	1	119	118	27
HSA-MIR-4680-5P	1	1	0	82	82	27
HSA-MIR-941	1	0	0	78	78	27
HSA-MIR-25-5P	1	1	2	9	7	27
MZF1	0	0	2	1	-1	27
HSA-MIR-26A-2-3P	1	0	0	110	110	28
HSA-MIR-4800-5P	1	0	0	45	45	29
HSA-MIR-4800-3P	1	0	0	8	8	29
HSA-MIR-4746-3P	1	0	0	3	3	29
HSA-MIR-4746-5P	1	0	0	1	1	29
