# Supplementary material for: Automated Identification of Core Regulatory Genes in Human Gene Regulatory Networks
Source: PLoS Comput Biol. 2015 Sep 22;11(9):e1004504. doi: 10.1371/journal.pcbi.1004504 (PMC4578944; doi:10.1371/journal.pcbi.1004504)
Supplement: S1 Data — Contains integrated human TF-miRNA-mRNA network dataset, MCF-7 ER network dataset, source code for LR, PCA, SVR and SVC analysis on MCF-7 ER network. (ZIP) [file pcbi.1004504.s002.zip › S1Data/MCF7_ER_network_nodelist.txt]

GeneName	NodeType	UpDownStat	In-Degree	Out-Degree	Relative Out-Degree
MYC	0	1	34	4528	4494
ELF1	0	1	29	4148	4119
TAF1	0	1	24	4004	3980
E2F6	0	1	24	3957	3933
E2F1	0	1	27	3488	3461
HDAC2	0	1	4	3374	3370
EGR1	0	0	27	3336	3309
CHD2	0	0	43	2857	2814
GATA2	0	0	11	2801	2790
USF1	0	0	24	2492	2468
RAD21	0	1	23	2473	2450
IRF1	0	0	26	2367	2341
GABPA	0	1	35	2261	2226
FOXA1	0	0	13	2166	2153
AR	0	0	9	2119	2110
SMC3	0	1	23	1945	1922
SRF	0	0	33	1935	1902
RFX5	0	0	22	1833	1811
GATA3	0	0	16	1818	1802
ZNF143	0	1	38	1740	1702
YBX1	0	1	26	1717	1691
RXRA	0	0	7	1576	1569
USF2	0	0	19	1568	1549
STAT3	0	0	43	1525	1482
HSA-MIR-548F	1	0	0	1400	1400
GTF2F1	0	0	18	1383	1365
FOS	0	1	29	1371	1342
TFAP2C	0	1	15	1217	1202
ELK4	0	1	38	1213	1175
MAFK	0	0	12	1183	1171
HSA-MIR-20A-5P	1	1	1	1142	1141
HSA-MIR-93-5P	1	1	2	1133	1131
HSA-MIR-17-5P	1	1	1	1124	1123
HSA-MIR-106B-5P	1	1	2	1102	1100
PBX3	0	1	16	1084	1068
NFYA	0	1	34	1032	998
HSA-MIR-26B-5P	1	0	1	955	954
HSA-MIR-26A-5P	1	0	0	929	929
JUNB	0	0	30	928	898
BRCA1	0	1	31	917	886
HSA-MIR-19A-3P	1	1	1	868	867
ESR1	0	1	24	874	850
HSA-MIR-942	1	1	5	838	833
HSA-MIR-548M	1	0	0	715	715
SMARCC1	0	1	24	703	679
HSA-MIR-653	1	1	0	657	657
HSA-MIR-25-3P	1	1	2	646	644
ATF3	0	0	13	646	633
HSA-MIR-489	1	1	0	626	626
HSA-MIR-1184	1	0	1	614	613
HSA-MIR-92A-3P	1	1	2	612	610
BCLAF1	0	1	35	598	563
ZBTB33	0	1	20	567	547
HSA-MIR-637	1	0	0	546	546
HSA-MIR-22-3P	1	0	9	548	539
JUN	0	0	37	546	509
BHLHE40	0	0	36	539	503
HSA-MIR-18A-5P	1	1	1	486	485
HSA-MIR-3190-5P	1	0	30	509	479
HSA-MIR-623	1	0	2	472	470
HSA-MIR-3658	1	1	0	462	462
THAP1	0	1	24	486	462
HSA-MIR-1287	1	1	2	436	434
HSA-MIR-1244	1	1	0	399	399
HSA-MIR-1304-5P	1	1	0	380	380
HSA-MIR-1231	1	0	0	374	374
MAFF	0	0	26	394	368
WRNIP1	0	1	28	383	355
HSA-MIR-3122	1	1	2	354	352
HSA-MIR-1293	1	0	5	332	327
HSA-MIR-4680-3P	1	1	0	311	311
HSA-MIR-636	1	1	28	332	304
MEF2C	0	0	19	291	272
BATF	0	0	11	278	267
HIF1A	0	1	39	291	252
HSA-MIR-20A-3P	1	1	1	221	220
HSA-MIR-3652	1	1	30	220	190
HSA-MIR-19A-5P	1	1	1	182	181
HSA-MIR-3921	1	1	0	177	177
HSA-MIR-4647	1	0	7	183	176
HSA-MIR-19B-1-5P	1	1	1	177	176
HSA-MIR-1908	1	1	16	183	167
HSA-MIR-621	1	1	0	165	165
SREBF1	0	0	19	180	161
HSA-MIR-17-3P	1	1	1	143	142
HSA-MIR-4656	1	0	0	132	132
HSA-MIR-22-5P	1	0	9	137	128
HSA-MIR-26B-3P	1	0	1	119	118
KAT2A	0	1	9	125	116
HSA-MIR-93-3P	1	1	2	114	112
HSA-MIR-26A-2-3P	1	0	0	110	110
HSA-MIR-1292-5P	1	1	20	127	107
HSA-MIR-18A-3P	1	1	1	94	93
HSA-MIR-4680-5P	1	1	0	82	82
HSA-MIR-941	1	0	0	78	78
HSA-MIR-4640-3P	1	0	1	76	75
STAT2	0	0	31	95	64
PRDM1	0	1	20	81	61
HSA-MIR-4640-5P	1	0	1	53	52
HSA-MIR-4800-5P	1	0	0	45	45
TP53	0	1	28	66	38
SUPT20H	0	1	10	41	31
SUZ12	0	1	25	55	30
TP63	0	1	15	27	12
HSA-MIR-4800-3P	1	0	0	8	8
HSA-MIR-25-5P	1	1	2	9	7
HSA-MIR-106B-3P	1	1	2	5	3
HSA-MIR-4746-3P	1	0	0	3	3
ESRRA	0	0	24	26	2
HSA-MIR-4746-5P	1	0	0	1	1
TPRN	2	0	1	0	-1
POU5F1B	0	0	1	0	-1
DPYSL4	2	1	1	0	-1
FER1L4	2	0	1	0	-1
GALR2	2	0	1	0	-1
PPIAL4B	2	1	1	0	-1
PPIAL4G	2	1	1	0	-1
PPIAL4F	2	1	1	0	-1
HIST2H2AA4	2	0	1	0	-1
SNORD20	2	1	1	0	-1
SNORA60	2	0	1	0	-1
C15ORF59	2	1	1	0	-1
FAM72A	2	1	1	0	-1
HIST2H2BA	2	0	1	0	-1
DPEP1	2	0	1	0	-1
WNT8B	2	1	1	0	-1
SNORD63	2	1	1	0	-1
CBWD6	2	1	1	0	-1
CBWD1	2	1	1	0	-1
MAGED4	2	0	1	0	-1
F8A3	2	0	1	0	-1
FAM149A	2	0	1	0	-1
TSPAN16	2	0	1	0	-1
OMP	2	0	1	0	-1
S100A7	2	1	1	0	-1
HSPB2	2	0	1	0	-1
TSSK2	2	0	1	0	-1
SPRR3	2	0	1	0	-1
FAM21B	2	0	1	0	-1
SLC27A5	2	1	1	0	-1
SFTPD	2	0	1	0	-1
AKR1B15	2	0	1	0	-1
TTC3P1	2	1	1	0	-1
CTSH	2	0	1	0	-1
HLA-J	2	0	1	0	-1
LCTL	2	1	1	0	-1
ZNF511	2	1	1	0	-1
GSTA5	2	0	1	0	-1
PA2G4P4	2	1	1	0	-1
MT1H	2	1	1	0	-1
MT1A	2	1	1	0	-1
MT1B	2	1	1	0	-1
ZNF26	2	1	1	0	-1
SNORA8	2	1	1	0	-1
SNORD4A	2	1	1	0	-1
TBC1D3P1-DHX40P1	2	1	1	0	-1
PNMA6A	2	0	1	0	-1
MC1R	2	0	1	0	-1
SMN2	2	1	1	0	-1
FAM166A	2	1	1	0	-1
SIRT7	2	0	1	0	-1
SNORD14C	2	1	1	0	-1
CHAD	2	0	1	0	-1
C1QBP	2	1	1	0	-1
HIST2H4B	2	0	1	0	-1
ABCB4	2	0	1	0	-1
PABPC3	2	0	1	0	-1
ELFN1	2	0	1	0	-1
OBP2B	2	0	1	0	-1
GSTK1	2	0	1	0	-1
SNORA75	2	1	1	0	-1
P2RX2	2	0	1	0	-1
SNORA56	2	1	1	0	-1
MUC3A	2	0	1	0	-1
LGALS9C	2	0	1	0	-1
MMEL1	2	0	1	0	-1
SERPINA4	2	1	1	0	-1
FOXD4L2	0	1	1	0	-1
TCN1	2	1	1	0	-1
PLA2G10	2	0	1	0	-1
SNORA15	2	1	1	0	-1
CHMP2A	2	0	1	0	-1
SH3YL1	2	0	1	0	-1
SPC25	2	1	1	0	-1
NCF1	2	0	1	0	-1
ATP4A	2	0	1	0	-1
TEX264	2	0	1	0	-1
ADORA2A	2	0	1	0	-1
CFC1	2	1	1	0	-1
PDIA2	2	1	1	0	-1
PRDX4	2	1	1	0	-1
NBPF10	2	1	1	0	-1
ADAMTS13	2	0	1	0	-1
FAM136BP	2	1	1	0	-1
NMRAL1	2	0	1	0	-1
SPAM1	2	0	1	0	-1
TBC1D3F	2	1	1	0	-1
KRT83	2	0	1	0	-1
CUTC	2	1	1	0	-1
TLDC1	2	0	1	0	-1
BOLA2	2	1	1	0	-1
MT1JP	2	1	1	0	-1
HSP90AB3P	2	1	1	0	-1
NBPF22P	2	1	1	0	-1
EFCAB3	2	0	1	0	-1
NPM1P22	2	1	1	0	-1
CES4A	2	0	1	0	-1
AURKAPS1	2	1	1	0	-1
HNRNPA1P33	2	1	1	0	-1
MZF1	0	0	2	1	-1
PTTG3P	2	1	1	0	-1
PTH1R	2	1	1	0	-1
ARTN	2	1	2	0	-2
ETV3L	0	0	2	0	-2
UBE2NL	2	1	2	0	-2
LGALS3	2	0	2	0	-2
SNORD23	2	0	2	0	-2
GLYATL2	2	1	2	0	-2
ATP6V1B1	2	0	2	0	-2
ACOX2	2	1	2	0	-2
AIM1L	2	0	2	0	-2
SLC44A4	2	0	2	0	-2
SPSB2	2	0	2	0	-2
PTTG2	2	1	2	0	-2
COL28A1	2	0	2	0	-2
CBWD5	2	1	2	0	-2
CBWD3	2	1	2	0	-2
HYLS1	2	1	2	0	-2
IL27	2	0	2	0	-2
LRFN3	2	0	2	0	-2
TTYH1	2	0	2	0	-2
GPR143	2	0	2	0	-2
NBPF4	2	1	2	0	-2
INSL3	2	0	2	0	-2
PLEKHS1	2	0	2	0	-2
RLN2	2	1	2	0	-2
WDR13	2	0	2	0	-2
CSPG5	2	1	2	0	-2
KIAA1984	2	0	2	0	-2
ALDH3A1	2	0	2	0	-2
AGRP	2	0	2	0	-2
ZNF876P	2	1	2	0	-2
FAM178B	2	1	2	0	-2
PSG5	2	0	2	0	-2
FSBP	2	1	2	0	-2
DNASE2B	2	0	2	0	-2
ZNF211	2	0	2	0	-2
HLA-A	2	0	2	0	-2
HIST1H2BE	2	0	2	0	-2
KLC3	2	0	2	0	-2
TMEM63C	2	0	2	0	-2
FITM1	2	0	2	0	-2
CA4	2	0	2	0	-2
EID3	2	0	2	0	-2
PLEKHB1	2	0	2	0	-2
UBD	2	0	2	0	-2
FAM225A	2	0	2	0	-2
FAM225B	2	0	2	0	-2
ARHGAP11B	2	1	2	0	-2
SNORD14D	2	1	2	0	-2
ZNF732	2	1	2	0	-2
C8ORF33	2	1	2	0	-2
PGAM5	2	1	2	0	-2
AKR1C4	2	0	2	0	-2
MTFR1L	2	0	2	0	-2
KAAG1	2	0	2	0	-2
AVIL	2	0	2	0	-2
CGB	2	1	2	0	-2
CPAMD8	2	0	2	0	-2
FOLR1	0	0	2	0	-2
ACRV1	2	1	2	0	-2
RGS22	2	1	2	0	-2
MRPL37	2	1	2	0	-2
THOC3	2	1	2	0	-2
THOC5	2	1	2	0	-2
SH3BP5L	2	0	2	0	-2
SRPX	2	0	2	0	-2
MARCH1	2	1	2	0	-2
DNTT	2	1	2	0	-2
PNPLA3	2	1	2	0	-2
HMGN2P46	2	1	2	0	-2
CYP4Z2P	2	0	2	0	-2
SNORD56	2	1	2	0	-2
ANKRD36BP2	2	1	2	0	-2
SERPINA5	2	1	2	0	-2
SNORA32	2	1	2	0	-2
GPR115	2	0	2	0	-2
SNORA10	2	1	2	0	-2
CGB8	2	1	2	0	-2
CGB5	2	1	2	0	-2
DEGS2	2	0	2	0	-2
TMEM8A	2	0	2	0	-2
TNNI2	2	1	2	0	-2
R3HCC1	2	0	2	0	-2
EPT1	2	1	2	0	-2
C1ORF112	2	1	2	0	-2
IRX4	0	0	2	0	-2
SERINC2	2	0	2	0	-2
CYP51A1	2	1	2	0	-2
SVOPL	2	0	2	0	-2
TFF2	2	1	2	0	-2
SNORD5	2	1	2	0	-2
ABCC13	2	1	2	0	-2
ZMYM1	2	1	2	0	-2
ECHS1	2	1	2	0	-2
CEACAM3	2	0	2	0	-2
CEACAM8	2	0	2	0	-2
CHAMP1	2	1	2	0	-2
STRC	2	0	2	0	-2
SEMA4A	2	0	2	0	-2
RAMP2	2	1	2	0	-2
TPTE	2	1	2	0	-2
FGD3	2	0	2	0	-2
PXMP2	2	0	2	0	-2
CAPN9	2	0	2	0	-2
ZNF16	0	0	2	0	-2
SCAND1	0	0	2	0	-2
SRMS	2	0	2	0	-2
INTS1	2	0	2	0	-2
CERS4	0	0	2	0	-2
SNORA71A	2	1	2	0	-2
NHP2L1	2	1	2	0	-2
UPK3A	2	0	2	0	-2
RNF135	2	0	3	0	-3
FOXN1	0	1	3	0	-3
ACAT2	2	1	3	0	-3
ARHGDIG	2	1	3	0	-3
CGB2	2	1	3	0	-3
FKBP11	2	1	3	0	-3
TMEM101	2	0	3	0	-3
MICAL1	2	0	3	0	-3
WBSCR28	2	0	3	0	-3
SPERT	2	0	3	0	-3
SNRPN	2	0	3	0	-3
APOD	2	0	3	0	-3
IFI27L2	2	0	3	0	-3
MEIS3	0	0	3	0	-3
PLK1	0	1	3	0	-3
TRIM52	2	0	3	0	-3
A1BG	2	0	3	0	-3
KRTAP3-1	2	0	3	0	-3
PSG10P	2	0	3	0	-3
HCAR3	2	0	3	0	-3
PDE9A	2	0	3	0	-3
DHRS7B	2	0	3	0	-3
FPGS	2	0	3	0	-3
CALML5	2	0	3	0	-3
AGR2	2	1	3	0	-3
PLCD1	2	0	3	0	-3
TBCK	2	1	3	0	-3
FCGRT	2	0	3	0	-3
SLC26A10	2	1	3	0	-3
HAUS7	2	1	3	0	-3
MYH14	2	0	3	0	-3
MMP9	2	0	3	0	-3
VRK2	2	1	3	0	-3
FBXO2	2	0	3	0	-3
TBX4	0	0	3	0	-3
SMOX	2	1	3	0	-3
PIP	2	0	3	0	-3
ANXA8L1	2	0	3	0	-3
EPHA1	2	0	3	0	-3
APOL3	2	0	3	0	-3
ITGB6	2	0	3	0	-3
CASP14	2	0	3	0	-3
CECR5	2	1	3	0	-3
MLST8	2	0	3	0	-3
BCMO1	2	0	3	0	-3
TRAPPC8	2	1	3	0	-3
PSMG4	2	1	3	0	-3
C2ORF48	2	1	3	0	-3
PGLYRP2	2	1	3	0	-3
TCL1A	2	0	3	0	-3
PRX	2	0	3	0	-3
SSB	0	1	3	0	-3
SYCP3	2	1	3	0	-3
C5	2	1	3	0	-3
IL1R2	2	0	3	0	-3
MATK	2	1	3	0	-3
EIF3F	2	0	3	0	-3
FAM65A	2	0	3	0	-3
QTRTD1	2	1	3	0	-3
TPST2	2	0	3	0	-3
BEST4	2	0	3	0	-3
THNSL2	2	0	3	0	-3
SERPINA3	2	1	3	0	-3
SNORA39	2	0	3	0	-3
AMTN	2	0	3	0	-3
GPRC5C	2	0	3	0	-3
LINC00176	2	0	3	0	-3
CRISP3	2	0	3	0	-3
ARL13A	2	0	3	0	-3
MVB12B	2	0	3	0	-3
GATA4	0	1	4	1	-3
POLE	2	1	3	0	-3
TRIM54	2	0	3	0	-3
KIF12	2	1	3	0	-3
IFI27	2	0	3	0	-3
SPINK4	2	1	3	0	-3
RBP7	2	1	3	0	-3
EGFL7	2	0	3	0	-3
UGT2B15	2	1	3	0	-3
UGT2B17	2	1	3	0	-3
BPIFB1	2	0	3	0	-3
APOBEC3A	2	0	3	0	-3
PRKD1	2	0	3	0	-3
DHRS2	2	1	3	0	-3
IGFL1	2	0	3	0	-3
ALOX15	2	0	3	0	-3
SRPRB	2	1	3	0	-3
SGCG	2	0	3	0	-3
GMCL1P1	2	1	3	0	-3
SMN1	2	1	3	0	-3
SEPT3	2	1	3	0	-3
C11ORF96	2	0	3	0	-3
SECTM1	2	0	3	0	-3
SNORA71C	2	1	3	0	-3
ETV2	0	0	3	0	-3
TCEAL6	2	0	3	0	-3
LUZP6	2	1	3	0	-3
PMM2	2	1	4	0	-4
CHST8	2	1	4	0	-4
ITGAE	2	1	4	0	-4
HIST2H2AA3	2	0	4	0	-4
LGALS9	2	0	4	0	-4
MYO16	2	1	4	0	-4
SRRM1	2	1	4	0	-4
MARCH10	2	0	4	0	-4
CAPS	2	0	4	0	-4
RMI2	2	1	4	0	-4
CCL28	2	0	4	0	-4
TP53I3	2	0	4	0	-4
GLYATL1	2	1	4	0	-4
ZNF836	2	0	4	0	-4
IL2RB	2	1	4	0	-4
B3GNT8	2	0	4	0	-4
ATP6V0A4	2	0	4	0	-4
FFAR2	2	0	4	0	-4
SNORA43	2	0	4	0	-4
SHANK3	2	1	4	0	-4
S100A8	2	0	4	0	-4
ADPGK	2	1	4	0	-4
A4GALT	2	1	4	0	-4
ACOT2	2	0	4	0	-4
XRCC5	0	1	5	1	-4
HTR2B	2	1	4	0	-4
TRIM41	2	0	4	0	-4
TIAF1	2	0	4	0	-4
LTBP3	2	0	4	0	-4
GCC1	2	0	4	0	-4
SNX24	2	1	4	0	-4
TSPAN31	2	0	4	0	-4
MAG	2	1	4	0	-4
MOB2	2	0	4	0	-4
RAB25	2	0	4	0	-4
SHISA2	2	0	4	0	-4
TMEM219	2	0	4	0	-4
CATSPER2	2	0	4	0	-4
GTF2H2	0	1	4	0	-4
CXCL17	2	0	4	0	-4
ERP27	2	0	4	0	-4
ADIRF	2	0	4	0	-4
SNORD28	2	1	4	0	-4
CRNKL1	2	1	4	0	-4
KLC4	2	0	4	0	-4
ARMCX4	2	1	4	0	-4
CGNL1	2	0	4	0	-4
MT1G	2	1	4	0	-4
ZNF185	2	1	4	0	-4
RANBP1	2	1	4	0	-4
MGAT1	2	0	4	0	-4
SCNN1B	2	1	4	0	-4
CYP4Z1	2	0	4	0	-4
ANXA8L2	2	0	4	0	-4
PLXNB2	2	0	4	0	-4
COL9A2	2	0	4	0	-4
TH	2	1	4	0	-4
CCT3	2	1	4	0	-4
PGAM4	2	1	4	0	-4
PRR5	2	0	4	0	-4
PPL	2	0	4	0	-4
DMKN	2	0	4	0	-4
DGAT2	2	1	4	0	-4
DMRTC1	0	0	4	0	-4
POR	2	0	4	0	-4
FAM115C	2	0	4	0	-4
SHARPIN	2	0	4	0	-4
AP1M2	2	0	4	0	-4
L1CAM	2	0	4	0	-4
LHB	2	1	4	0	-4
TEKT3	2	0	4	0	-4
GSTM1	2	0	4	0	-4
TMSB15A	2	0	4	0	-4
ANXA8	2	0	4	0	-4
VDR	0	1	8	4	-4
FOXD4L4	0	1	4	0	-4
ALG1L	2	0	4	0	-4
DDX56	2	1	4	0	-4
SNORD70	2	1	4	0	-4
FOXE3	0	0	4	0	-4
TRPC6	2	1	4	0	-4
HSH2D	2	0	4	0	-4
LINC00152	2	0	4	0	-4
PKD1L2	2	0	4	0	-4
C11ORF52	2	0	4	0	-4
WNT3A	2	0	4	0	-4
VIPR1	2	0	4	0	-4
DIRC3	2	0	4	0	-4
CLEC4M	2	1	4	0	-4
ZNF444	0	0	4	0	-4
PCSK1N	2	0	4	0	-4
PDIA6	2	1	4	0	-4
AREG	2	1	4	0	-4
TMEM209	2	1	4	0	-4
HMGCS2	2	0	4	0	-4
TRIM34	2	0	4	0	-4
NOMO3	2	1	4	0	-4
METRNL	2	0	4	0	-4
KRT85	2	0	4	0	-4
KRT86	2	0	4	0	-4
CYP1A2	2	0	4	0	-4
NUDT4P1	2	0	4	0	-4
COLEC10	2	0	4	0	-4
KIF7	2	1	4	0	-4
CARD14	2	0	4	0	-4
TIE1	2	1	4	0	-4
ADPRHL1	2	0	4	0	-4
LRRD1	2	1	4	0	-4
RASL10A	2	0	4	0	-4
TUBGCP4	2	1	4	0	-4
HIST2H4A	2	0	4	0	-4
RAG2	2	0	4	0	-4
SOX3	0	1	4	0	-4
GNL3	2	1	4	0	-4
ACSF2	2	0	4	0	-4
CD9	2	0	4	0	-4
SLC14A1	2	1	4	0	-4
SNORD19B	2	1	4	0	-4
STON1	2	0	4	0	-4
TIMM23	2	1	4	0	-4
LDHD	2	0	4	0	-4
SELE	2	0	4	0	-4
TCEA3	2	0	5	0	-5
IGFBPL1	2	0	5	0	-5
SIX1	0	0	5	0	-5
TMC4	2	0	5	0	-5
NDRG1	2	0	5	0	-5
KRT20	2	0	5	0	-5
AKR1B10	2	0	5	0	-5
RAB33A	2	0	5	0	-5
ZNF98	2	1	5	0	-5
TNFSF12-TNFSF13	2	0	5	0	-5
FAM132B	2	1	5	0	-5
BOC	2	1	5	0	-5
SPSB3	2	0	5	0	-5
S100A9	2	0	5	0	-5
CBWD2	2	1	5	0	-5
SEC24D	2	1	5	0	-5
COPZ2	2	0	5	0	-5
OASL	2	0	5	0	-5
REG4	2	0	5	0	-5
RASA4	2	0	5	0	-5
ABHD17C	2	1	5	0	-5
TFPI	2	0	5	0	-5
CLDN4	2	0	5	0	-5
C15ORF38-AP3S2	2	0	5	0	-5
DGKZ	2	1	5	0	-5
DPY19L2P1	2	1	5	0	-5
TRIM63	2	0	5	0	-5
RBBP8NL	2	0	5	0	-5
RDM1	2	1	5	0	-5
SPNS2	2	0	5	0	-5
TJP1	2	1	5	0	-5
TRIM21	2	0	5	0	-5
CEP128	2	1	5	0	-5
CCT6P3	2	1	5	0	-5
RAI2	2	0	5	0	-5
BCL2L14	2	0	5	0	-5
PPAP2C	2	0	5	0	-5
ANKRD35	2	0	5	0	-5
IBSP	2	0	5	0	-5
DUS2L	2	1	5	0	-5
LFNG	2	0	5	0	-5
CGREF1	2	1	5	0	-5
PAQR7	2	0	5	0	-5
SLC39A4	2	1	5	0	-5
B4GALNT3	2	1	5	0	-5
ARMCX2	2	1	5	0	-5
GSTA1	2	0	5	0	-5
MT1M	2	1	5	0	-5
SNORA9	2	1	5	0	-5
SNORA1	2	1	5	0	-5
TSPO	2	0	5	0	-5
MGAT3	2	1	5	0	-5
CHST11	2	0	5	0	-5
NUF2	2	1	5	0	-5
TLCD2	2	0	5	0	-5
PGAP3	2	0	5	0	-5
SFXN1	2	1	5	0	-5
DCTN3	2	0	5	0	-5
FABP6	2	1	5	0	-5
GABRA3	2	0	5	0	-5
DMRTA1	0	0	5	0	-5
GSN	2	0	5	0	-5
TUBAL3	2	0	5	0	-5
CHRNA3	2	1	5	0	-5
SYTL1	2	0	5	0	-5
BMPER	2	1	5	0	-5
OVOL1	0	0	5	0	-5
DENND1C	2	0	5	0	-5
GEMIN2	2	1	5	0	-5
GEMIN4	2	1	5	0	-5
PTAFR	2	0	5	0	-5
ZDHHC22	2	1	5	0	-5
TOX3	0	0	5	0	-5
STON1-GTF2A1L	2	0	5	0	-5
SMC6	2	1	5	0	-5
SLC41A3	2	0	5	0	-5
WNT7B	2	0	5	0	-5
NUPR1	2	0	5	0	-5
TMEM139	2	0	5	0	-5
SNORA17	2	0	5	0	-5
LAMC3	2	1	5	0	-5
ENTPD1	2	1	5	0	-5
TBC1D3	2	1	5	0	-5
CGB1	2	1	5	0	-5
FAM101B	2	1	5	0	-5
HMGCL	2	0	5	0	-5
ZNF467	2	0	5	0	-5
ELMO3	2	0	5	0	-5
C5ORF45	2	0	5	0	-5
KCND3	2	0	5	0	-5
CACNG6	2	0	5	0	-5
EBNA1BP2	2	1	5	0	-5
GAL	2	1	5	0	-5
HTR1D	2	0	5	0	-5
HTR1E	2	1	5	0	-5
TSPAN6	2	1	5	0	-5
ZNF446	0	0	5	0	-5
GFRA3	2	0	5	0	-5
TMED7	2	1	5	0	-5
UGT1A3	2	0	5	0	-5
DNASE1L2	2	0	5	0	-5
CYP4F2	2	0	5	0	-5
ASB8	2	0	5	0	-5
NBPF14	2	1	5	0	-5
TMEM125	2	0	5	0	-5
CYP4F22	2	1	5	0	-5
CYGB	2	0	5	0	-5
TRIM16L	2	0	5	0	-5
EFCAB4B	2	0	5	0	-5
NOMO2	2	1	5	0	-5
ST8SIA1	2	0	5	0	-5
VEGFB	2	0	5	0	-5
ARHGEF5	2	0	5	0	-5
PMCH	2	1	5	0	-5
CAPN6	2	1	5	0	-5
SYNE4	2	0	5	0	-5
DSCAM	2	1	5	0	-5
ABCA4	2	0	5	0	-5
BTBD6	2	0	5	0	-5
PMS2P5	2	0	6	0	-6
C2ORF50	2	0	6	0	-6
C2ORF54	2	0	6	0	-6
CLIC6	2	1	6	0	-6
SYNDIG1	2	1	6	0	-6
UPK1A	2	0	6	0	-6
SLC39A13	2	0	6	0	-6
DIO1	2	0	6	0	-6
ALPK3	2	0	6	0	-6
DNAJC9	2	1	6	0	-6
MB	2	0	6	0	-6
ADRA2C	2	0	6	0	-6
SORBS3	2	0	6	0	-6
SCARA3	2	0	6	0	-6
CES1	2	0	6	0	-6
SHC2	2	0	6	0	-6
FBLIM1	2	0	6	0	-6
INPP4B	2	1	6	0	-6
ADAM11	2	1	6	0	-6
PYCARD	2	0	6	0	-6
DDRGK1	2	0	6	0	-6
PYCR1	2	1	6	0	-6
MPHOSPH9	2	1	6	0	-6
MGP	2	1	6	0	-6
ITGA2B	2	1	6	0	-6
ACOT4	2	1	6	0	-6
ACOT1	2	0	6	0	-6
RAB43	2	0	6	0	-6
CAPN11	2	1	6	0	-6
COX7B	2	1	6	0	-6
RAB6C	2	1	6	0	-6
GABRP	2	0	6	0	-6
TLE2	2	0	6	0	-6
CLDN9	2	0	6	0	-6
SNORD1C	2	1	6	0	-6
NPLOC4	2	0	6	0	-6
TMEM86A	2	0	6	0	-6
SLC28A2	2	0	6	0	-6
KCNIP3	0	1	6	0	-6
ETNK2	2	0	6	0	-6
SHISA4	2	0	6	0	-6
CCDC170	2	1	6	0	-6
AGR3	2	1	6	0	-6
CKB	2	0	6	0	-6
THRA	0	0	7	1	-6
PSG4	2	0	6	0	-6
VASH1	2	1	6	0	-6
PLEKHM1P	2	0	6	0	-6
LPAR2	2	0	6	0	-6
DMBX1	0	1	6	0	-6
HIST1H3E	2	0	6	0	-6
SIGLEC15	2	1	6	0	-6
POLR2J2	2	0	6	0	-6
SLC7A8	2	0	6	0	-6
SYNGR3	2	0	6	0	-6
FLJ22184	2	0	6	0	-6
MT1E	2	1	6	0	-6
TNFRSF12A	2	0	6	0	-6
SPINT1	2	0	6	0	-6
NT5DC2	2	1	6	0	-6
MAN2B1	2	0	6	0	-6
NR4A1	0	0	9	3	-6
RAD1	2	1	6	0	-6
TNFRSF10C	2	0	6	0	-6
IGSF1	2	1	6	0	-6
ITGB7	2	0	6	0	-6
SLC12A8	2	1	6	0	-6
SNCAIP	2	0	6	0	-6
EPN3	2	0	6	0	-6
NYNRIN	2	0	6	0	-6
CCDC74B	2	1	6	0	-6
CCDC74A	2	1	6	0	-6
TCHHL1	2	0	6	0	-6
CRB3	2	0	6	0	-6
KLK6	2	0	6	0	-6
COPS5	2	1	6	0	-6
MAD2L2	2	1	6	0	-6
GINS3	2	1	6	0	-6
P2RX5	2	1	6	0	-6
OSBPL9	2	1	6	0	-6
LIN7A	2	0	6	0	-6
CCL5	2	0	6	0	-6
SGSH	2	0	6	0	-6
PPP1R3G	2	0	6	0	-6
INPP5J	2	0	6	0	-6
SYNPR	2	0	6	0	-6
GPR114	2	1	6	0	-6
C1ORF226	2	1	6	0	-6
ALDH3B1	2	0	6	0	-6
GPR37L1	2	0	6	0	-6
UGT1A8	2	0	6	0	-6
UGT1A9	2	0	6	0	-6
UGT1A4	2	0	6	0	-6
PPP2R2C	2	1	6	0	-6
SIGIRR	2	0	6	0	-6
HTR7P1	2	0	6	0	-6
CHID1	2	0	6	0	-6
EPS8L1	2	0	6	0	-6
SDCBP2	2	0	6	0	-6
PLCE1	2	0	6	0	-6
DEF8	2	0	6	0	-6
UGT1A10	2	0	6	0	-6
SPDEF	0	0	6	0	-6
RIMS4	2	1	6	0	-6
NUP35	2	1	6	0	-6
LCN2	2	0	6	0	-6
KRT81	2	0	6	0	-6
SALL2	0	0	6	0	-6
SMIM20	2	0	6	0	-6
GBGT1	2	0	6	0	-6
COLEC12	2	0	6	0	-6
COL2A1	2	0	6	0	-6
BNC1	0	1	6	0	-6
RAMP3	2	1	6	0	-6
KLRG2	2	0	6	0	-6
PRSS8	2	0	6	0	-6
COL24A1	2	0	6	0	-6
COL21A1	2	1	6	0	-6
RENBP	2	0	6	0	-6
S100A14	2	0	6	0	-6
NECAB2	2	1	6	0	-6
C6ORF89	2	0	6	0	-6
GRHL1	0	1	6	0	-6
PARVB	2	1	6	0	-6
GRAMD1A	2	0	6	0	-6
KIAA0226L	2	1	6	0	-6
S100A7A	2	1	6	0	-6
PLA2R1	2	0	6	0	-6
INTS8	2	1	6	0	-6
TNFRSF11B	2	0	6	0	-6
TGIF1	0	0	6	0	-6
FAM110C	2	0	6	0	-6
APH1B	2	0	6	0	-6
BTBD2	2	0	6	0	-6
VIL1	2	0	7	0	-7
NMB	2	0	7	0	-7
BMP4	2	0	7	0	-7
ETHE1	2	0	7	0	-7
COBLL1	2	0	7	0	-7
ACOXL	2	0	7	0	-7
NKAIN1	2	1	7	0	-7
UNC5C	2	0	7	0	-7
UNC5A	2	1	7	0	-7
PLEKHM2	2	0	7	0	-7
SLC44A3	2	0	7	0	-7
C1R	2	0	7	0	-7
PCOLCE	2	0	7	0	-7
COL16A1	2	0	7	0	-7
MORC4	2	1	7	0	-7
IFITM1	2	0	7	0	-7
UPK3B	2	0	7	0	-7
NUDT17	2	0	7	0	-7
CTSL1	2	0	7	0	-7
MAGED2	2	0	7	0	-7
ME3	2	1	7	0	-7
C1ORF85	0	0	7	0	-7
PLA2G4C	2	0	7	0	-7
SLC25A18	2	0	7	0	-7
TMEM150C	2	0	7	0	-7
FRS3	2	0	7	0	-7
SULT2B1	2	0	7	0	-7
POLR2J3	2	0	7	0	-7
C3	2	0	7	0	-7
GPC1	2	0	7	0	-7
TMEM54	2	0	7	0	-7
ZFP62	2	1	7	0	-7
SH3PXD2B	2	1	7	0	-7
C9ORF152	2	0	7	0	-7
PSG1	2	0	7	0	-7
TACC2	2	0	7	0	-7
SREK1	2	1	7	0	-7
PRR15L	2	0	7	0	-7
PSMB10	2	0	7	0	-7
CA5B	2	0	7	0	-7
CDK3	2	0	7	0	-7
RERG	2	1	7	0	-7
SGSM1	2	0	7	0	-7
SAT2	2	0	7	0	-7
DTX2	2	0	7	0	-7
HLA-L	2	0	7	0	-7
HENMT1	2	1	7	0	-7
LMF1	2	0	7	0	-7
ARSE	2	0	7	0	-7
FUT8	2	1	7	0	-7
PLXND1	2	0	7	0	-7
STRA6	2	0	7	0	-7
PODXL	2	1	7	0	-7
USP30	2	0	7	0	-7
RFNG	2	0	7	0	-7
MORN3	2	0	7	0	-7
RHBDF1	2	0	7	0	-7
ZNF257	2	1	7	0	-7
LMO7	0	0	7	0	-7
TRPM4	2	0	7	0	-7
OLFM1	2	1	7	0	-7
BCAS1	2	0	7	0	-7
EFNA2	2	0	7	0	-7
MT1DP	2	1	7	0	-7
BARX2	0	1	7	0	-7
IGDCC3	2	0	7	0	-7
TRIM6-TRIM34	2	0	7	0	-7
C17ORF104	2	1	7	0	-7
GINS2	2	1	7	0	-7
CMYA5	2	0	7	0	-7
ANGEL1	2	1	7	0	-7
FN3K	2	0	7	0	-7
HOPX	0	0	7	0	-7
GAD1	2	0	7	0	-7
DNAJB3	2	0	7	0	-7
PADI3	2	1	7	0	-7
RBAK	2	1	7	0	-7
GSTM2	2	0	7	0	-7
ZNF350	0	0	7	0	-7
PROM2	2	0	7	0	-7
CCDC47	2	1	7	0	-7
SLC35C1	2	0	7	0	-7
CLN6	2	1	7	0	-7
SYT17	2	0	7	0	-7
GPSM2	2	1	7	0	-7
RHNO1	2	1	7	0	-7
HNRNPH1	2	1	7	0	-7
SGK1	2	1	7	0	-7
AFAP1L2	2	0	7	0	-7
UGT1A5	2	0	7	0	-7
UGT1A7	2	0	7	0	-7
ARMC3	2	1	7	0	-7
CCDC120	2	0	7	0	-7
WNT11	2	0	7	0	-7
FOXC2	0	1	7	0	-7
SESN3	2	1	7	0	-7
SHROOM2	2	0	7	0	-7
C4ORF48	2	0	7	0	-7
WTIP	2	0	7	0	-7
SLIT2	2	0	7	0	-7
POLR3G	2	1	7	0	-7
LARGE	2	1	7	0	-7
HCK	2	1	7	0	-7
EYA2	0	0	7	0	-7
ZUFSP	2	1	7	0	-7
FBP1	2	0	7	0	-7
CCDC64B	2	0	7	0	-7
PRKD2	2	0	7	0	-7
KLHDC7B	2	0	7	0	-7
CEACAM1	2	0	7	0	-7
CYP4B1	2	0	7	0	-7
ADCK2	2	0	7	0	-7
SHQ1	2	1	7	0	-7
PCP4	2	1	7	0	-7
DUSP9	2	1	7	0	-7
ZNF222	2	0	7	0	-7
CXCR7	2	0	7	0	-7
SLC5A8	2	1	7	0	-7
DLL1	2	0	7	0	-7
FAM50A	2	0	7	0	-7
CAPN8	2	1	7	0	-7
ACPP	2	0	7	0	-7
CSRP1	2	0	7	0	-7
ZG16B	2	0	7	0	-7
CAV2	2	1	7	0	-7
GPX2	2	0	7	0	-7
ST6GALNAC6	2	0	7	0	-7
SOX2	0	0	7	0	-7
ATP2C2	2	0	7	0	-7
PCDHGA3	2	1	7	0	-7
CHRNB4	2	0	7	0	-7
PLXNA1	2	0	7	0	-7
DNAH14	2	1	7	0	-7
SP6	2	0	8	0	-8
FBXL15	2	0	8	0	-8
HRH3	2	1	8	0	-8
SDK2	2	1	8	0	-8
BEX2	2	0	8	0	-8
SULF2	2	1	8	0	-8
P2RY6	2	0	8	0	-8
PODXL2	2	1	8	0	-8
ZNF155	0	0	8	0	-8
SMPDL3B	2	1	8	0	-8
NT5M	2	1	8	0	-8
DSCR8	2	0	8	0	-8
ABCA12	2	1	8	0	-8
RPA3	2	1	8	0	-8
MUC20	2	0	8	0	-8
MGMT	2	0	8	0	-8
LMX1B	0	1	8	0	-8
TMEM123	2	1	8	0	-8
ATP13A3	2	1	8	0	-8
IL24	2	1	8	0	-8
CAPN13	2	0	8	0	-8
LYRM9	2	0	8	0	-8
OAS1	2	0	8	0	-8
CPQ	2	0	8	0	-8
KRT12	2	0	8	0	-8
CRIP1	2	0	8	0	-8
CACNA1G	2	0	8	0	-8
CLDN7	2	0	8	0	-8
TPD52L1	2	1	8	0	-8
RFTN1	2	0	8	0	-8
ZKSCAN4	0	0	8	0	-8
SMIM5	2	0	8	0	-8
JPH3	2	0	8	0	-8
EVL	2	1	8	0	-8
ARHGAP8	2	0	8	0	-8
ZNF224	0	0	9	1	-8
ARHGAP6	2	1	8	0	-8
C16ORF45	2	0	8	0	-8
TDRD1	2	1	8	0	-8
GRB7	2	0	8	0	-8
GAMT	2	0	8	0	-8
VBP1	2	1	8	0	-8
CXCL16	2	0	8	0	-8
YBX2	2	1	8	0	-8
ZNF492	0	1	8	0	-8
ZNF490	2	0	8	0	-8
LRRC10B	2	0	8	0	-8
PRKCD	2	0	8	0	-8
CYP4F11	2	0	8	0	-8
PGF	2	1	8	0	-8
PGR	0	1	13	5	-8
KIFC3	2	0	8	0	-8
INTS12	2	1	8	0	-8
GDPD3	2	0	8	0	-8
CHST10	2	1	8	0	-8
SLC9A4	2	0	8	0	-8
SCNN1A	2	0	8	0	-8
FGF13	2	0	8	0	-8
SEMA3E	2	0	8	0	-8
FAM86B1	2	1	8	0	-8
MXRA7	2	0	8	0	-8
RNF25	2	0	8	0	-8
APOL6	2	0	8	0	-8
MAOB	2	1	8	0	-8
MAOA	2	0	8	0	-8
TMEM171	2	1	8	0	-8
S100P	2	0	8	0	-8
NME1-NME2	2	1	8	0	-8
SNTN	2	0	8	0	-8
SPTLC3	2	0	8	0	-8
FAM69B	2	0	8	0	-8
PJA1	2	0	8	0	-8
CYP2S1	2	1	8	0	-8
SLC22A18AS	2	0	8	0	-8
MPPED2	2	1	8	0	-8
KLK10	2	1	8	0	-8
PDZRN3	2	0	8	0	-8
DDX12P	2	1	8	0	-8
PIFO	2	0	8	0	-8
HADHB	2	0	8	0	-8
GJB2	2	1	8	0	-8
PLEK2	2	1	8	0	-8
SNORA51	2	1	8	0	-8
ATP6V1C2	2	1	8	0	-8
LRRC73	2	0	8	0	-8
NME3	2	0	8	0	-8
GSKIP	2	1	8	0	-8
CBR3	2	0	8	0	-8
PFAS	2	1	8	0	-8
SLC19A1	2	1	8	0	-8
NIT2	2	1	8	0	-8
VPS39	2	0	8	0	-8
ANGPTL4	2	0	8	0	-8
SNORA18	2	1	8	0	-8
CHML	2	1	8	0	-8
NPEPPS	2	1	8	0	-8
TBC1D5	2	1	8	0	-8
TRMT10C	2	1	8	0	-8
MCCC1	2	0	8	0	-8
HSD17B1	2	0	8	0	-8
RAB17	2	0	8	0	-8
SELENBP1	2	0	8	0	-8
SLC25A23	2	0	8	0	-8
C4ORF3	2	0	8	0	-8
SMTNL2	2	1	8	0	-8
PDCD2L	2	1	8	0	-8
TSPAN1	2	0	8	0	-8
PVRL4	2	0	8	0	-8
LNX1	2	0	8	0	-8
TMED3	2	0	8	0	-8
IRX2	0	1	8	0	-8
BDKRB2	2	0	8	0	-8
SLIT1	2	0	8	0	-8
HOMER3	2	0	8	0	-8
FAM58A	2	0	8	0	-8
OR7E14P	2	0	8	0	-8
TMEM40	2	0	8	0	-8
DHX58	2	0	8	0	-8
PLIN2	2	0	8	0	-8
PALM2-AKAP2	2	0	8	0	-8
PTGES	2	1	8	0	-8
ADA	2	1	8	0	-8
TFF3	2	1	8	0	-8
HOOK2	2	0	8	0	-8
TMPRSS2	2	0	8	0	-8
ANO4	2	1	8	0	-8
PPARG	0	0	12	4	-8
HEATR3	2	1	8	0	-8
CEACAM5	2	0	8	0	-8
CEACAM6	2	0	8	0	-8
FLT3	2	1	8	0	-8
GSG1L	2	1	8	0	-8
PPP4R4	2	1	8	0	-8
C9ORF47	2	0	8	0	-8
SALL4	0	0	9	1	-8
LDOC1	2	0	8	0	-8
CCDC89	2	0	8	0	-8
DEFB1	2	0	8	0	-8
SGCB	2	1	8	0	-8
BNIPL	2	0	8	0	-8
VEGFC	2	0	8	0	-8
B3GALT5	2	0	8	0	-8
CDH3	2	0	8	0	-8
PRR5-ARHGAP8	2	0	8	0	-8
MPV17L	2	1	8	0	-8
ZNF30	2	1	8	0	-8
ARNT2	0	0	8	0	-8
FLNA	2	0	8	0	-8
ZNF268	0	1	8	0	-8
IAH1	2	1	8	0	-8
MPP3	2	1	8	0	-8
CIRH1A	2	1	8	0	-8
BEGAIN	2	1	9	0	-9
PNP	2	1	9	0	-9
CFB	2	0	9	0	-9
GGCT	2	1	9	0	-9
CLIC3	2	0	9	0	-9
KIAA1199	2	0	9	0	-9
OGFR	2	0	9	0	-9
RAC3	2	0	9	0	-9
HDHD3	2	0	9	0	-9
BEX4	2	0	9	0	-9
AKAP2	2	0	9	0	-9
CCL22	2	0	9	0	-9
NCL	0	1	9	0	-9
B3GNT3	2	0	9	0	-9
SMPD4	2	1	9	0	-9
ATG16L1	2	0	9	0	-9
PLA2G6	2	0	9	0	-9
SNORA40	2	1	9	0	-9
HIST2H2BF	2	0	9	0	-9
BOK	2	0	9	0	-9
MICAL2	2	1	9	0	-9
LARP4	2	1	9	0	-9
LARP6	2	0	9	0	-9
LONRF2	2	1	9	0	-9
IFITM2	2	0	9	0	-9
C14ORF132	2	0	9	0	-9
ZNF433	2	0	9	0	-9
FOXD1	0	0	9	0	-9
CMTM8	2	0	9	0	-9
NOTCH3	2	0	9	0	-9
KCTD18	2	0	9	0	-9
UTP20	2	1	9	0	-9
CA12	2	1	9	0	-9
RAB26	2	0	9	0	-9
RIBC2	2	1	9	0	-9
TNS4	2	1	9	0	-9
ADAP1	2	0	9	0	-9
TJP3	2	0	9	0	-9
TUB	2	1	9	0	-9
WIBG	2	0	9	0	-9
AES	2	0	9	0	-9
ARHGAP4	2	0	9	0	-9
RAP1GAP2	2	0	9	0	-9
CDK2AP1	2	1	9	0	-9
POLR2H	2	1	9	0	-9
USP51	2	1	9	0	-9
BLOC1S4	2	0	9	0	-9
NTN1	2	1	9	0	-9
RGAG4	2	0	9	0	-9
SLC7A5P1	2	1	9	0	-9
ATP10B	2	0	9	0	-9
CTSB	2	0	9	0	-9
UBA5	2	1	9	0	-9
ARHGEF10L	2	0	9	0	-9
MT1X	2	1	9	0	-9
BASP1	2	0	9	0	-9
DIO2	2	0	9	0	-9
FAM86DP	2	1	9	0	-9
KIF26A	2	1	9	0	-9
MID2	2	0	9	0	-9
DPY19L2P2	2	1	9	0	-9
KBTBD2	2	1	9	0	-9
TAPBPL	2	0	9	0	-9
HEBP1	2	0	9	0	-9
TNFSF10	2	0	9	0	-9
OSCP1	2	0	9	0	-9
CYP2W1	2	1	9	0	-9
SNTA1	2	0	9	0	-9
TUBB6	2	1	9	0	-9
PIK3R3	2	0	9	0	-9
POLD4	2	0	9	0	-9
SULT1A2	2	0	9	0	-9
MDGA1	2	1	9	0	-9
ZNF595	2	1	9	0	-9
PHLDB2	2	0	9	0	-9
CYP24A1	2	1	9	0	-9
ARHGAP35	2	0	9	0	-9
NPY1R	2	1	9	0	-9
WASH2P	2	0	9	0	-9
GPNMB	2	0	9	0	-9
AADAT	2	1	9	0	-9
IL17RC	2	0	9	0	-9
NBN	2	1	9	0	-9
GLMN	2	1	9	0	-9
AFAP1	2	0	9	0	-9
GJB3	2	1	9	0	-9
PCDH17	2	0	9	0	-9
ERCC6L	2	1	9	0	-9
MYADM	2	0	9	0	-9
TTF1	0	1	9	0	-9
TGIF2-C20ORF24	2	1	9	0	-9
KCNN4	2	0	9	0	-9
ANKEF1	2	1	9	0	-9
ATP8A2	2	0	9	0	-9
METTL6	2	1	9	0	-9
SERPINA1	2	1	9	0	-9
EXOC6B	2	0	9	0	-9
KCNK15	2	1	9	0	-9
IFI44L	2	0	9	0	-9
LMOD1	2	0	9	0	-9
SHISA5	2	0	9	0	-9
SCARB1	2	1	9	0	-9
TXNRD3	2	1	9	0	-9
EHBP1	2	1	9	0	-9
GPR157	2	0	9	0	-9
ALDH3B2	2	0	9	0	-9
LOXL3	2	1	9	0	-9
PGK1	2	1	9	0	-9
DIS3L	2	1	9	0	-9
DOK7	2	1	9	0	-9
SPATA7	2	0	9	0	-9
CXXC5	2	1	9	0	-9
SLC47A1	2	1	9	0	-9
ZNF600	2	1	9	0	-9
NBPF12	2	1	9	0	-9
FXYD3	2	0	9	0	-9
OLFML3	2	1	9	0	-9
RCN1	2	1	9	0	-9
RHOD	2	1	9	0	-9
TMPRSS3	2	1	9	0	-9
ANO1	2	0	9	0	-9
HIP1R	2	0	9	0	-9
FAM109A	2	0	9	0	-9
KLF5	0	0	10	1	-9
RARA	0	1	14	5	-9
CEACAM7	2	0	9	0	-9
ADHFE1	2	0	9	0	-9
PFKFB4	2	0	9	0	-9
PRSS22	2	0	9	0	-9
STX1A	2	0	9	0	-9
ATP11C	2	1	9	0	-9
STAT6	0	0	9	0	-9
SP110	2	0	9	0	-9
TSTD1	2	0	9	0	-9
KCNQ4	2	1	9	0	-9
SERHL2	2	0	9	0	-9
ARHGEF6	2	0	9	0	-9
PHF10	0	1	9	0	-9
FHL2	0	1	9	0	-9
FHL1	2	1	9	0	-9
HSD17B10	2	0	9	0	-9
SPIRE2	2	0	9	0	-9
RBBP8	2	1	9	0	-9
RNF39	2	0	9	0	-9
CHRNB1	2	0	9	0	-9
FAM5B	2	1	9	0	-9
PRPS2	2	1	9	0	-9
BOP1	2	1	10	0	-10
HSA-MIR-3917	1	1	19	9	-10
SRR	2	1	10	0	-10
MYO19	2	1	10	0	-10
MPG	2	0	10	0	-10
ABCG2	2	0	10	0	-10
DBN1	2	0	10	0	-10
KLHL36	2	0	10	0	-10
ATOH8	2	0	10	0	-10
PMPCA	2	1	10	0	-10
CCSAP	2	1	10	0	-10
MANSC1	2	0	10	0	-10
TTC27	2	1	10	0	-10
FST	2	0	10	0	-10
NMNAT2	2	0	10	0	-10
ACSS1	2	0	10	0	-10
FAM72B	2	1	10	0	-10
C1ORF210	2	0	10	0	-10
SLC44A2	2	0	10	0	-10
NMD3	2	1	10	0	-10
EDIL3	2	0	10	0	-10
LIPH	2	0	10	0	-10
TMEM229A	0	0	10	0	-10
TM4SF18	2	0	10	0	-10
LAMB2	2	0	10	0	-10
RALGDS	2	0	10	0	-10
LGI4	2	0	10	0	-10
C14ORF79	2	0	10	0	-10
LHPP	2	0	10	0	-10
PDZK1	2	1	10	0	-10
CLMN	2	0	10	0	-10
FAAH2	2	0	10	0	-10
ZP3	2	1	10	0	-10
ACHE	2	0	10	0	-10
N6AMT2	2	1	10	0	-10
HMGN5	2	1	10	0	-10
IFIT2	2	0	10	0	-10
ERLIN1	2	1	10	0	-10
SPDL1	2	1	10	0	-10
GNG4	2	1	10	0	-10
SMYD3	2	0	10	0	-10
LYSMD2	2	1	10	0	-10
KLHL13	2	1	10	0	-10
HSPB8	2	1	10	0	-10
LRRCC1	2	1	10	0	-10
SMIM3	2	0	10	0	-10
RAB11FIP4	2	0	10	0	-10
CDH26	2	1	10	0	-10
FLRT3	2	0	10	0	-10
ZNF229	2	0	10	0	-10
LYPD3	2	0	10	0	-10
FAT4	2	0	10	0	-10
CD151	2	0	10	0	-10
TAB3	2	0	10	0	-10
LHX4	0	1	10	0	-10
OCA2	2	0	10	0	-10
HCN2	2	0	10	0	-10
ZIC2	0	1	10	0	-10
SLC2A11	2	0	10	0	-10
SLC2A10	2	0	10	0	-10
ANKRD36	2	1	10	0	-10
CTSF	2	0	10	0	-10
EMB	2	1	10	0	-10
AFF2	2	0	10	0	-10
HAUS1	2	1	10	0	-10
TNFAIP2	2	0	10	0	-10
FADS1	2	1	10	0	-10
CEP72	2	1	10	0	-10
STARD13	2	1	10	0	-10
SEMA5A	2	0	10	0	-10
HS6ST3	2	0	10	0	-10
CORO1B	2	0	10	0	-10
FSTL3	2	0	10	0	-10
FGF12	2	0	10	0	-10
SEMA3C	2	1	10	0	-10
NAGK	2	0	10	0	-10
TNFSF13	2	0	10	0	-10
MARS	2	1	10	0	-10
SLC12A7	2	0	10	0	-10
PLD2	2	0	10	0	-10
NAT14	0	0	10	0	-10
NPY5R	2	1	10	0	-10
RAD54B	0	1	10	0	-10
EIF5AL1	2	1	10	0	-10
TEAD2	0	0	10	0	-10
LEPREL2	2	1	10	0	-10
ANKRD2	2	1	10	0	-10
ABCD4	2	0	10	0	-10
TRAPPC5	2	0	10	0	-10
ZNF296	2	0	10	0	-10
SYTL5	2	1	10	0	-10
PRIMA1	2	1	10	0	-10
KTN1	2	1	10	0	-10
ST3GAL4	2	0	10	0	-10
PPM1M	2	0	10	0	-10
PTPN6	2	0	10	0	-10
TEX30	2	1	10	0	-10
STARD3	2	0	10	0	-10
EEF1A2	2	0	10	0	-10
GTF2H2C	2	1	10	0	-10
HLA-B	2	0	10	0	-10
CAST	2	0	10	0	-10
TMSB15B	2	0	10	0	-10
C1ORF198	2	1	10	0	-10
KCTD2	2	0	10	0	-10
ANGPTL6	2	0	10	0	-10
ARL8A	2	0	10	0	-10
GYG2	2	0	10	0	-10
COX6C	2	1	10	0	-10
CDYL2	2	0	10	0	-10
CASP4	2	0	10	0	-10
ENTPD3	2	0	10	0	-10
KRT23	2	0	10	0	-10
WNT5A	0	0	10	0	-10
OSGIN1	2	0	10	0	-10
PDLIM3	2	1	10	0	-10
DCX	2	1	10	0	-10
ZNF396	0	0	10	0	-10
LOXL4	2	1	10	0	-10
SNURF	2	0	10	0	-10
THOP1	2	1	10	0	-10
TPBG	2	1	10	0	-10
SLC25A26	2	0	10	0	-10
RPP25L	2	0	10	0	-10
SCOC	2	1	10	0	-10
XKRX	2	1	10	0	-10
UGT1A6	2	0	10	0	-10
UGT1A1	2	0	10	0	-10
RAB37	2	1	10	0	-10
NPC1L1	2	0	10	0	-10
UQCRFS1	2	1	10	0	-10
AMPD2	2	0	10	0	-10
IFNGR2	2	0	10	0	-10
VAT1L	2	0	10	0	-10
ALDH1A2	2	0	10	0	-10
OAZ3	2	0	10	0	-10
POLR1C	2	1	10	0	-10
JAK3	2	0	10	0	-10
KLHDC7A	2	0	10	0	-10
CNIH2	2	1	10	0	-10
NCALD	2	0	10	0	-10
CNKSR1	2	0	10	0	-10
LRRC8E	2	0	10	0	-10
FAM83F	2	0	10	0	-10
RHCG	2	0	10	0	-10
SEMA4C	2	0	10	0	-10
SIM1	0	0	10	0	-10
EXOC3	2	0	10	0	-10
FMNL1	2	0	10	0	-10
SDCCAG3	2	1	10	0	-10
C6ORF165	2	0	10	0	-10
TNC	2	1	10	0	-10
MVP	2	0	10	0	-10
ZNF14	2	1	10	0	-10
EFNB3	2	0	10	0	-10
HDAC7	2	0	10	0	-10
CSTA	2	0	10	0	-10
MALL	2	0	10	0	-10
POLE2	2	1	10	0	-10
NXNL2	2	1	10	0	-10
PLXNA3	2	0	10	0	-10
ELF3	0	0	10	0	-10
PHLDA3	2	0	11	0	-11
NOV	2	0	11	0	-11
PIPOX	2	0	11	0	-11
TMC5	2	0	11	0	-11
MYBL2	0	1	12	1	-11
PBX2	0	0	12	1	-11
RNF130	2	0	11	0	-11
CAMKK1	2	1	11	0	-11
MYO1C	2	0	11	0	-11
CHD1	2	1	11	0	-11
CAP2	2	1	11	0	-11
KCNK6	2	1	11	0	-11
C15ORF38	2	0	11	0	-11
C19ORF33	2	0	11	0	-11
PALM3	2	0	11	0	-11
C17ORF82	2	0	11	0	-11
GPRIN1	2	1	11	0	-11
VEPH1	2	1	11	0	-11
TYRP1	2	0	11	0	-11
ACTL8	2	1	11	0	-11
FEZ1	2	0	11	0	-11
CHN1	2	1	11	0	-11
KYNU	2	0	11	0	-11
RIPK4	2	0	11	0	-11
PTPRO	2	1	11	0	-11
F7	2	0	11	0	-11
IFIT1	2	0	11	0	-11
ISG15	2	0	11	0	-11
GDI2	2	1	11	0	-11
C5ORF54	2	1	11	0	-11
IRF6	0	0	11	0	-11
IRF5	0	0	11	0	-11
SCPEP1	2	0	11	0	-11
HMHA1	2	0	11	0	-11
KIT	2	1	11	0	-11
B4GALT2	2	1	11	0	-11
POMT1	2	0	11	0	-11
WSB2	2	0	11	0	-11
RPS6KA2	2	0	11	0	-11
CLIP4	2	0	11	0	-11
CA11	2	0	11	0	-11
ARRDC4	2	1	11	0	-11
SH3BP4	2	0	11	0	-11
PMEPA1	2	0	11	0	-11
CALML4	2	1	11	0	-11
TRIM5	2	0	11	0	-11
GAS6	2	0	11	0	-11
FBXW9	2	0	11	0	-11
FBXW4	2	0	11	0	-11
CALCR	2	1	11	0	-11
UTP11L	2	1	11	0	-11
CPSF3L	2	0	11	0	-11
NAP1L2	2	1	11	0	-11
POLR2K	2	1	11	0	-11
B3GALNT1	2	1	11	0	-11
COX7A2L	2	0	11	0	-11
MME	2	0	11	0	-11
FBN2	2	0	11	0	-11
DEXI	2	0	11	0	-11
EXOSC8	2	1	11	0	-11
S1PR3	2	0	11	0	-11
C1ORF168	2	1	11	0	-11
CTSD	2	1	11	0	-11
GPATCH3	2	0	11	0	-11
UBE2C	2	1	11	0	-11
GPR68	2	1	11	0	-11
FAM221A	2	1	11	0	-11
HLA-C	2	0	11	0	-11
DNASE1	2	0	11	0	-11
POGLUT1	2	1	11	0	-11
IFFO2	2	0	11	0	-11
BAZ2B	2	1	11	0	-11
DMXL1	2	1	11	0	-11
CA2	2	1	11	0	-11
VTCN1	2	0	11	0	-11
HSBP1L1	2	0	11	0	-11
BLVRA	2	0	11	0	-11
TGFB3	2	0	11	0	-11
SLC9A7	2	0	11	0	-11
TBX2	0	0	11	0	-11
ZNF532	2	0	11	0	-11
NAV3	2	0	11	0	-11
PTHLH	2	1	11	0	-11
LLPH	2	1	11	0	-11
FLJ11235	2	0	11	0	-11
ZNF259	2	1	11	0	-11
SNX6	2	1	11	0	-11
SLC11A1	2	0	11	0	-11
MED16	2	0	11	0	-11
SLC9A1	2	0	11	0	-11
EML1	2	1	11	0	-11
HERC3	2	0	11	0	-11
TFDP1	0	1	11	0	-11
GALNT12	2	0	11	0	-11
MPST	2	0	11	0	-11
TFPI2	2	1	11	0	-11
TICAM1	2	0	11	0	-11
PDGFA	2	0	11	0	-11
C2ORF44	2	1	11	0	-11
SYTL4	2	1	11	0	-11
PHLDB1	2	1	11	0	-11
SLC16A3	2	0	11	0	-11
ARHGAP36	2	1	11	0	-11
TP53I11	2	0	11	0	-11
KLK13	2	1	11	0	-11
ABHD10	2	1	11	0	-11
MRPL11	2	1	11	0	-11
FAM217B	2	1	11	0	-11
LDOC1L	2	1	11	0	-11
C15ORF48	2	0	11	0	-11
PNPLA7	2	0	11	0	-11
SEC14L2	2	1	11	0	-11
RUNDC3B	2	0	11	0	-11
GSTM4	2	0	11	0	-11
CBR1	2	0	11	0	-11
PGM5	2	0	11	0	-11
SBK1	2	0	11	0	-11
PLEKHN1	2	0	11	0	-11
SYNPO	2	0	11	0	-11
CDYL	2	0	11	0	-11
ALOX5	2	0	11	0	-11
FAM127A	2	0	11	0	-11
CCDC22	2	0	11	0	-11
PKP1	2	0	11	0	-11
MAMLD1	2	1	11	0	-11
C14ORF182	2	1	11	0	-11
SH3BP5	2	0	11	0	-11
SSR2	2	0	11	0	-11
OCLN	2	0	11	0	-11
CDH11	2	0	11	0	-11
GFRA1	2	1	11	0	-11
GOLM1	2	0	11	0	-11
EVA1C	2	0	11	0	-11
ATAD5	2	1	11	0	-11
DPAGT1	2	1	11	0	-11
CD36	2	0	11	0	-11
LYPD6B	2	0	11	0	-11
ACADS	2	0	11	0	-11
DRD1	2	0	11	0	-11
NCAPD3	2	1	11	0	-11
ADAMTS18	2	0	11	0	-11
PRICKLE2	2	1	11	0	-11
FXYD5	2	0	11	0	-11
SNRNP35	2	0	11	0	-11
WISP2	2	1	11	0	-11
COMMD7	2	0	11	0	-11
HOXB6	0	0	11	0	-11
LPIN1	2	0	11	0	-11
RARG	0	0	12	1	-11
BAZ1A	2	1	11	0	-11
ZNF205	2	0	11	0	-11
FAM47E-STBD1	2	0	11	0	-11
DGCR2	2	0	11	0	-11
LRP4	2	1	11	0	-11
NAB1	0	1	11	0	-11
NPR3	2	1	11	0	-11
EXOC7	2	0	11	0	-11
MGAT4B	2	0	11	0	-11
CDH5	2	0	11	0	-11
C6ORF141	2	1	11	0	-11
RACGAP1	2	1	11	0	-11
PARP8	2	0	11	0	-11
CAPN1	2	0	11	0	-11
GRAMD3	2	0	11	0	-11
GRAMD2	2	0	11	0	-11
YAE1D1	2	1	11	0	-11
GRHL3	0	0	11	0	-11
GCLC	2	1	11	0	-11
NAA60	2	0	11	0	-11
GM2A	2	0	11	0	-11
HSD17B14	2	0	11	0	-11
GPR19	2	1	11	0	-11
USP7	2	1	11	0	-11
EPB41L4A	2	0	11	0	-11
GRPR	2	1	11	0	-11
FAAH	2	0	11	0	-11
ELF5	0	0	11	0	-11
KRBOX4	2	1	11	0	-11
CCDC110	2	1	12	0	-12
ATG4D	2	0	12	0	-12
DPYSL5	2	1	12	0	-12
ZMAT5	2	0	12	0	-12
PTCH1	2	0	12	0	-12
DNAJA4	2	1	12	0	-12
PGBD1	0	1	12	0	-12
LGALS1	2	0	12	0	-12
PDK4	2	0	12	0	-12
SGSM3	2	0	12	0	-12
ZNF833P	2	1	12	0	-12
ERC2	2	0	12	0	-12
PALM2	2	0	12	0	-12
ENDOG	2	0	12	0	-12
IL17RB	2	1	12	0	-12
FAM3A	2	0	12	0	-12
GGPS1	2	1	12	0	-12
FAM72D	2	1	12	0	-12
MOGS	2	0	12	0	-12
GGT6	2	0	12	0	-12
ACTR5	2	1	12	0	-12
CPNE4	2	0	12	0	-12
PCSK2	2	0	12	0	-12
DYNC1I1	2	0	12	0	-12
LGALS3BP	2	0	12	0	-12
PLEKHO1	2	1	12	0	-12
HDX	0	0	12	0	-12
TRMT2B	2	1	12	0	-12
AHRR	2	0	12	0	-12
ADCY9	2	1	12	0	-12
FOXD3	0	0	12	0	-12
NES	2	1	12	0	-12
PFDN5	2	0	12	0	-12
PTPRT	2	0	12	0	-12
PLP2	2	1	12	0	-12
CLDN3	2	0	12	0	-12
TRIM62	2	0	12	0	-12
BIK	2	0	12	0	-12
NAV1	2	0	12	0	-12
USP19	2	0	12	0	-12
FAM84A	2	0	12	0	-12
RAB11FIP5	2	0	12	0	-12
KIF4A	2	1	12	0	-12
RAB20	2	0	12	0	-12
WDR76	2	1	12	0	-12
RPRM	2	0	12	0	-12
CEP78	2	1	12	0	-12
LYPD1	2	0	12	0	-12
IFI35	2	0	12	0	-12
EIF4G3	2	1	12	0	-12
TACC1	2	0	12	0	-12
SLC38A4	2	1	12	0	-12
CTNNAL1	2	1	12	0	-12
TMPRSS13	2	0	12	0	-12
SLC27A2	2	1	12	0	-12
AK8	2	0	12	0	-12
SCN1B	2	0	12	0	-12
TACSTD2	2	0	12	0	-12
STXBP2	2	0	12	0	-12
NOC2L	2	1	12	0	-12
FANCL	2	1	12	0	-12
DMC1	2	1	12	0	-12
DDX5	2	1	12	0	-12
PAQR3	2	1	12	0	-12
NXT2	2	1	12	0	-12
AMZ1	2	1	12	0	-12
ZNF519	2	1	12	0	-12
NUDC	2	1	12	0	-12
ARMCX3	2	1	12	0	-12
FUT9	2	0	12	0	-12
TNIP1	2	0	12	0	-12
ZNF530	2	1	12	0	-12
PRRT3	2	0	12	0	-12
CCS	2	0	12	0	-12
PLXNB1	2	0	12	0	-12
KDM6B	0	0	12	0	-12
CREB3L1	0	0	12	0	-12
SMAGP	2	0	12	0	-12
GABARAPL2	2	0	12	0	-12
TGM2	2	1	12	0	-12
CNN2	2	0	12	0	-12
CHAC2	2	1	12	0	-12
LRP2	2	0	12	0	-12
EBPL	2	1	12	0	-12
MAPT	2	1	12	0	-12
REEP1	2	1	12	0	-12
PTTG1	0	1	12	0	-12
MTRR	2	1	12	0	-12
TEX15	2	1	12	0	-12
KIAA1217	2	0	12	0	-12
BLNK	2	0	12	0	-12
PACSIN1	2	0	12	0	-12
C19ORF21	2	0	12	0	-12
AVEN	2	1	12	0	-12
DNPEP	2	0	12	0	-12
LMO3	2	0	12	0	-12
ZNF121	2	1	12	0	-12
MARCH2	2	0	12	0	-12
SDSL	2	0	12	0	-12
GPR133	2	0	12	0	-12
PNPLA2	2	0	12	0	-12
COMT	2	0	12	0	-12
EFHD2	2	0	12	0	-12
ANXA3	2	0	12	0	-12
ANXA9	2	0	12	0	-12
FAM105A	2	0	12	0	-12
BAIAP2-AS1	2	0	12	0	-12
STAT5A	0	0	12	0	-12
PPP1R1C	2	1	12	0	-12
ZC2HC1A	2	1	12	0	-12
TXNRD2	2	0	12	0	-12
IQGAP3	2	1	12	0	-12
COQ3	2	1	12	0	-12
POU2F3	0	0	12	0	-12
LIMCH1	2	0	12	0	-12
SYT13	2	1	12	0	-12
TERT	2	1	12	0	-12
RUNDC3A	2	0	12	0	-12
WDR5	2	1	12	0	-12
SOX13	0	0	12	0	-12
HES2	2	0	12	0	-12
MDK	2	0	12	0	-12
RTN2	2	0	12	0	-12
SLU7	2	0	12	0	-12
METTL7A	2	0	12	0	-12
GALNT6	2	0	12	0	-12
RAB15	2	0	12	0	-12
NRGN	2	1	12	0	-12
NUMB	2	0	12	0	-12
CPNE7	2	1	12	0	-12
TSPAN9	2	0	12	0	-12
FAM177A1	2	1	12	0	-12
TMED8	2	1	12	0	-12
PDIA3	0	1	12	0	-12
C1ORF116	2	0	12	0	-12
DNASE1L1	2	0	12	0	-12
HPDL	2	1	12	0	-12
CALCOCO1	2	0	12	0	-12
PES1	0	1	12	0	-12
ASRGL1	2	1	12	0	-12
IARS2	2	1	12	0	-12
SORD	2	1	12	0	-12
SLC16A10	2	1	12	0	-12
OAZ2	2	0	12	0	-12
PLIN5	2	1	12	0	-12
TFF1	2	1	12	0	-12
TRAF1	2	0	12	0	-12
C9ORF169	2	0	12	0	-12
MOCS2	2	1	12	0	-12
TMEM184B	2	0	12	0	-12
INHBB	2	0	12	0	-12
APOBEC3B	2	0	12	0	-12
SLC2A6	2	0	12	0	-12
CACNB3	2	0	12	0	-12
FLT4	2	1	12	0	-12
ITPA	2	0	12	0	-12
ADD3	2	1	12	0	-12
PPP4R2	2	1	12	0	-12
MARVELD3	2	0	12	0	-12
SURF1	2	0	12	0	-12
FBXL2	2	0	12	0	-12
ZNF567	2	1	12	0	-12
MIA3	2	0	12	0	-12
FBL	2	1	12	0	-12
CXCR4	2	0	12	0	-12
CENPW	2	1	12	0	-12
C1ORF51	2	0	12	0	-12
C1ORF54	2	0	12	0	-12
MED21	2	1	12	0	-12
BDNF	2	0	12	0	-12
MELK	2	1	12	0	-12
UGGT2	2	1	12	0	-12
S100A16	2	0	12	0	-12
KDELR1	2	0	12	0	-12
GRAMD4	2	0	12	0	-12
EHF	0	0	12	0	-12
MYBBP1A	2	1	12	0	-12
NPDC1	2	0	12	0	-12
RTN4RL1	2	0	12	0	-12
CCDC138	2	1	12	0	-12
MTFP1	2	1	12	0	-12
ABCC3	2	0	12	0	-12
TCEAL1	0	0	12	0	-12
PLEKHG6	2	0	12	0	-12
LRRTM3	2	0	13	0	-13
GRINA	2	0	13	0	-13
GHDC	2	0	13	0	-13
CCDC112	2	1	13	0	-13
SIDT2	2	0	13	0	-13
DPYSL2	2	1	13	0	-13
MLF2	2	0	13	0	-13
NOP2	2	1	13	0	-13
LYAR	2	1	13	0	-13
NOSIP	2	0	13	0	-13
FAM214B	2	0	13	0	-13
LPCAT1	2	1	13	0	-13
CHD3	2	0	13	0	-13
CADPS2	2	1	13	0	-13
RRP12	2	1	13	0	-13
LIMD2	2	0	13	0	-13
CDK18	2	0	13	0	-13
RGP1	2	0	13	0	-13
ENO2	2	1	13	0	-13
ITGB3BP	0	1	13	0	-13
ARHGDIB	2	0	13	0	-13
C1ORF95	2	1	13	0	-13
ZNF90	0	1	13	0	-13
SPICE1	2	1	13	0	-13
ATP9A	2	0	13	0	-13
RABAC1	2	0	13	0	-13
PARPBP	2	1	13	0	-13
FARSB	2	1	13	0	-13
CDC34	2	0	13	0	-13
ACBD4	2	0	13	0	-13
LAMB1	2	0	13	0	-13
RSRC1	2	1	13	0	-13
CDC42EP2	2	1	13	0	-13
ADCY1	2	1	13	0	-13
RALGPS2	2	1	13	0	-13
PAPD7	2	1	13	0	-13
LMNB2	2	1	13	0	-13
KLHL21	2	0	13	0	-13
TMEM99	2	0	13	0	-13
SPATA17	2	0	13	0	-13
RIN2	2	0	13	0	-13
PLCXD1	2	1	13	0	-13
CYP46A1	2	0	13	0	-13
LMTK3	2	0	13	0	-13
ACAA2	2	0	13	0	-13
MUM1L1	2	0	13	0	-13
TTLL1	2	0	13	0	-13
CCDC14	2	1	13	0	-13
TBC1D8B	2	0	13	0	-13
DNAJB11	2	1	13	0	-13
TRRAP	2	1	13	0	-13
SOGA1	2	1	13	0	-13
NAV2	2	1	13	0	-13
ZKSCAN3	0	0	13	0	-13
USP10	2	1	13	0	-13
PDCD5	2	1	13	0	-13
RAB27B	2	0	13	0	-13
SIPA1	2	0	13	0	-13
AGRN	2	0	13	0	-13
TRIM23	2	1	13	0	-13
GNAO1	2	1	13	0	-13
MSRB1	2	0	13	0	-13
RILPL2	2	0	13	0	-13
RGS6	2	0	13	0	-13
APMAP	2	0	13	0	-13
KIAA1147	2	0	13	0	-13
MRPS6	2	1	13	0	-13
GTF3A	0	1	13	0	-13
CCDC109B	2	1	13	0	-13
JDP2	0	0	13	0	-13
C6ORF226	2	0	13	0	-13
PPAP2B	2	0	13	0	-13
SLC2A14	2	1	13	0	-13
MTMR2	2	1	13	0	-13
FARP2	2	0	13	0	-13
EXOC6	2	1	13	0	-13
SPECC1	2	0	13	0	-13
SUN2	2	0	13	0	-13
MTX1	2	0	13	0	-13
CDPF1	2	0	13	0	-13
ZNF792	2	0	13	0	-13
TPI1	2	1	13	0	-13
COCH	2	1	13	0	-13
SSH3	2	0	13	0	-13
SUSD4	2	1	13	0	-13
SYCE2	2	1	13	0	-13
SUSD3	2	1	13	0	-13
PLOD2	2	1	13	0	-13
INPP1	2	0	13	0	-13
DYM	2	1	13	0	-13
VAMP7	2	1	13	0	-13
CREBZF	0	1	13	0	-13
RUNX2	0	1	15	2	-13
SAAL1	2	1	13	0	-13
ZNF750	0	0	13	0	-13
DNAJC4	2	0	13	0	-13
LZTS2	2	0	13	0	-13
RASL11A	2	0	13	0	-13
TSR1	2	1	13	0	-13
SBDSP1	2	1	13	0	-13
ZC3H8	0	1	13	0	-13
APOL1	2	0	13	0	-13
MAT1A	2	1	13	0	-13
NEIL2	2	1	13	0	-13
PGAM1	2	1	13	0	-13
EML2	2	0	13	0	-13
NARS2	2	1	13	0	-13
CD83	2	1	13	0	-13
TEAD4	0	1	13	0	-13
HSD3B7	2	0	13	0	-13
NUDT7	2	0	13	0	-13
EPHX1	2	0	13	0	-13
EPHX2	2	0	13	0	-13
SLC16A2	2	0	13	0	-13
ARHGAP32	2	0	13	0	-13
BCKDHA	2	0	13	0	-13
GINS1	2	1	13	0	-13
RPS6KA1	2	0	13	0	-13
FOXO6	0	0	13	0	-13
FOXO4	0	0	13	0	-13
MRPL13	2	1	13	0	-13
DNAL4	2	0	13	0	-13
CLSTN3	2	0	13	0	-13
FGF18	2	1	13	0	-13
FAM65C	2	0	13	0	-13
GRIK3	2	1	13	0	-13
PACSIN3	2	0	13	0	-13
PM20D2	2	1	13	0	-13
GLB1L2	2	1	13	0	-13
PPP1R37	2	0	13	0	-13
PNPLA6	2	0	13	0	-13
UAP1L1	2	0	13	0	-13
ZBTB48	0	0	13	0	-13
MICALL1	2	0	13	0	-13
RPE	2	1	13	0	-13
ATP5G3	2	1	13	0	-13
GSTT1	2	0	13	0	-13
UBE2QL1	2	0	13	0	-13
EFEMP1	2	0	13	0	-13
MRPS35	2	1	13	0	-13
HSPA12A	2	1	13	0	-13
MAP7D3	2	1	13	0	-13
SMS	2	1	13	0	-13
PSD4	2	0	13	0	-13
CYB561D2	2	0	13	0	-13
KIF1C	2	0	13	0	-13
POFUT2	2	0	13	0	-13
MAP4K5	2	1	13	0	-13
ZNF664	2	1	13	0	-13
C16ORF74	2	0	13	0	-13
RAB36	2	1	13	0	-13
PDIA5	2	1	13	0	-13
C1ORF115	2	0	13	0	-13
PELI3	2	0	13	0	-13
MYEOV	2	1	13	0	-13
FABP5	2	1	13	0	-13
ZNF606	2	0	13	0	-13
MXD1	0	1	14	1	-13
NXPH3	2	1	13	0	-13
C16ORF59	2	1	13	0	-13
APCDD1	2	0	13	0	-13
DNMT1	2	1	13	0	-13
PSD3	2	0	13	0	-13
MTPAP	2	1	13	0	-13
VDAC3	2	1	13	0	-13
SLC6A14	2	1	13	0	-13
ALDH1A3	2	0	13	0	-13
PRICKLE1	2	0	13	0	-13
ZNF488	0	1	13	0	-13
TMPRSS4	2	0	13	0	-13
CELF3	2	0	13	0	-13
TANGO2	2	0	13	0	-13
GRM4	2	0	13	0	-13
CSGALNACT1	2	0	13	0	-13
DDB1	2	0	13	0	-13
NUP37	2	1	13	0	-13
SLC1A2	2	1	13	0	-13
FA2H	2	0	13	0	-13
FIGNL1	2	1	13	0	-13
SEMA6C	2	0	13	0	-13
SCIN	2	0	13	0	-13
FMO4	2	0	13	0	-13
PRSS23	2	1	13	0	-13
LXN	2	0	13	0	-13
NCS1	2	1	13	0	-13
SUOX	2	0	13	0	-13
BCAM	2	0	13	0	-13
GPR56	2	0	13	0	-13
SEMA4B	2	0	13	0	-13
PABPC4L	2	1	13	0	-13
UCA1	2	0	13	0	-13
C1ORF53	2	0	13	0	-13
MYEOV2	2	1	13	0	-13
C9ORF89	2	1	13	0	-13
GLRX2	2	1	13	0	-13
MACF1	2	1	13	0	-13
STEAP1	2	0	13	0	-13
FGFR1OP	2	1	13	0	-13
GRB14	2	0	13	0	-13
ST6GALNAC2	2	0	13	0	-13
FTSJ2	2	1	13	0	-13
HDAC3	2	0	13	0	-13
CHPT1	2	1	13	0	-13
TSNARE1	2	0	13	0	-13
SURF2	2	0	13	0	-13
EDA2R	2	0	13	0	-13
APH1A	2	0	13	0	-13
PCOLCE2	2	1	13	0	-13
ARX	0	0	13	0	-13
ANKRD9	2	0	13	0	-13
CSNK2A2	2	0	13	0	-13
UBE2L6	2	0	13	0	-13
SELO	2	0	13	0	-13
SIDT1	2	0	14	0	-14
ERGIC3	2	0	14	0	-14
C19ORF10	2	0	14	0	-14
PTPN18	2	0	14	0	-14
CISD3	2	0	14	0	-14
VILL	2	0	14	0	-14
ASAP3	2	0	14	0	-14
BMP1	2	0	14	0	-14
RASSF1	2	1	14	0	-14
RASSF4	2	0	14	0	-14
MLH3	2	1	14	0	-14
NUP160	2	1	14	0	-14
GTF2F2	0	1	14	0	-14
GPR125	2	1	14	0	-14
P2RY2	2	0	14	0	-14
SLC22A18	2	0	14	0	-14
ERBB2	2	0	14	0	-14
TMEM109	2	1	14	0	-14
TMEM105	2	0	14	0	-14
FRMD8	2	0	14	0	-14
PLEKHM1	2	0	14	0	-14
GPAA1	2	0	14	0	-14
CCDC53	2	0	14	0	-14
PELP1	2	1	14	0	-14
ALAS1	2	0	14	0	-14
LAMB3	2	0	14	0	-14
STX2	2	1	14	0	-14
SLC4A10	2	1	14	0	-14
PHACTR2	2	0	14	0	-14
AURKB	2	1	14	0	-14
RNF123	2	0	14	0	-14
FEZ2	2	0	14	0	-14
ATP6AP1	2	0	14	0	-14
ACACB	2	1	14	0	-14
ZNF784	2	0	14	0	-14
[truncated: 3,737 more rows]
