# Supplementary material for: Automated Identification of Core Regulatory Genes in Human Gene Regulatory Networks
Source: PLoS Comput Biol. 2015 Sep 22;11(9):e1004504. doi: 10.1371/journal.pcbi.1004504 (PMC4578944; doi:10.1371/journal.pcbi.1004504)
Supplement: S1 Data — Contains integrated human TF-miRNA-mRNA network dataset, MCF-7 ER network dataset, source code for LR, PCA, SVR and SVC analysis on MCF-7 ER network. (ZIP) [file pcbi.1004504.s002.zip › S1Data/Readme.txt]

This folder contains data and code to supplement the article Narang et al., "Automated Identification of Core Regulatory Genes in Human Gene Regulatory Networks", 2015

Following is a description of the files contained in this folder:

Integrated_Network_Nodelist.txt
    List and annotation of nodes comprising the Integrated Human TF-miRNA-mRNA Network with the following columns:
        GeneName: Gene symbol
        NodeType: 0=TF, 1=miRNA, 2=mRNA
        GeneType: Type of gene (protein_coding, pseudogene, polymorphic_pseudogene, lincRNA, miRNA, rRNA, snRNA, snoRNA or tRNA)

Integrated_Network_Edgelist.txt
    List and annotation of edges comprising Integrated Human TF-miRNA-mRNA Network with the following columns:
        Column 1: Source (Regulator) node GeneName
        Column 2: Target node GeneName
        Column 3: Source node NodeType (0=TF, 1=miRNA, 2=mRNA)
        Column 4: Target node NodeType (0=TF, 1=miRNA, 2=mRNA)
    
MCF7_ER_network_nodelist.txt
    List and annotation of nodes comprising MCF-7 ER Network with the following columns:
        GeneName: Gene symbol
        NodeType: 0=TF, 1=miRNA, 2=mRNA
        UpDownStat: 1=up expressed, 0=down expressed
        In-Degree: Number of incoming edges to this node in the network
        Out-Degree: Number of outgoing edges from this node in the network
        Relative Out-Degree: Out-degree - In-Degree
        
MCF7_ER_network_edgelist.txt
    List and annotation of edges comprising MCF-7 ER Network with the following columns:
        Column 1: Source (Regulator) node GeneName
        Column 2: Target node GeneName
        Column 3: Source node NodeType (0=TF, 1=miRNA, 2=mRNA)
        Column 4: Target node NodeType (0=TF, 1=miRNA, 2=mRNA)
        
MCF7_ER_network_kshell_nodelist.txt
    List and annotation of TFs and miRNAs comprising MCF-7 ER Network with the following columns:
        GeneName: Gene symbol
        NodeType: 0=TF, 1=miRNA
        UpDownStat: 1=up expressed, 0=down expressed
        In-Degree: Number of incoming edges to this node in the network
        Out-Degree: Number of outgoing edges from this node in the network
        Relative Out-Degree: Out-degree - In-Degree
        Kshell number: Core number attributed to this node by the K-core algorithm in reverse order, with 1 = final iteration of K-core, 2 = second last iteration of K-core, etc.
        
TopRegulators.py
    Python code for determining top regulators in the MCF-7 ER network using 7 different automated algorithms
    The code is compatible with Python 2.7 and above and requires the following packages: numpy, pandas, networkx

GeneExpressionModeling.py
    Python code for modeling gene expression using the above datasets and implementing LR, PCA, SVR and SVC algorithms
    The code is compatible with Python 2.7 and above and requires the following packages: numpy, scipy, pandas, networkx, sklearn (scikit-learn)
    
    
