# Supplementary material for: Automated Identification of Core Regulatory Genes in Human Gene Regulatory Networks
Source: PLoS Comput Biol. 2015 Sep 22;11(9):e1004504. doi: 10.1371/journal.pcbi.1004504 (PMC4578944; doi:10.1371/journal.pcbi.1004504)
Supplement: S1 Data — Contains integrated human TF-miRNA-mRNA network dataset, MCF-7 ER network dataset, source code for LR, PCA, SVR and SVC analysis on MCF-7 ER network. (ZIP) [file pcbi.1004504.s002.zip › S1Data/TopRegulators.py]

import math
import pandas
import numpy
import networkx

# -------------------------------------------------------------
# Read in the MCF7 ER network
# -------------------------------------------------------------

table01 = pandas.read_csv(r"MCF7_ER_network_nodelist.txt", sep="\t")

table02 = pandas.read_csv(r"MCF7_ER_network_edgelist.txt", sep="\t", header=None)

net01 = networkx.DiGraph()
for i in table01.index:
    net01.add_node(table01["GeneName"][i], nodetype=int(table01["NodeType"][i]),
                   updownstat=int(table01["UpDownStat"][i]), indegree=int(table01["In-Degree"][i]),
                   outdegree=int(table01["Out-Degree"][i]), reloutdegree=int(table01["Relative Out-Degree"][i]))

for i in table02.index:
    net01.add_edge(table02[0][i], table02[1][i])

# -------------------------------------------------------------
# Read in the general human network
# -------------------------------------------------------------

table11 = pandas.read_csv(r"Integrated_Network_Nodelist.txt", sep="\t")

table12 = pandas.read_csv(r"Integrated_Network_Edgelist.txt", sep="\t")

net02 = networkx.DiGraph()
for i in table11.index:
    net02.add_node(table11["GeneName"][i], nodetype=int(table11["NodeType"][i]))

for i in table12.index:
    net02.add_edge(table12["Source"][i], table12["Target"][i])

# -------------------------------------------------------------
# Determine top regulators by various methods
# -------------------------------------------------------------

# Get the list of regulator nodes
regulator_nodes = []
for nodename in net01.nodes():
    node = net01.node[nodename]
    if node["nodetype"] == 0 or node["nodetype"] == 1:
        regulator_nodes.append(nodename)

top_reg_by_most_de = ["HSA-MIR-941","GATA4","PGR","SIM1","CXCL12","HSA-MIR-653","HSA-MIR-489","EGR3","SOX3","HEY2","MYBL1","HSA-MIR-548M","TMEM229A","FOXE3","FOXC2","CREB3L1","GRHL3","MYB","HSA-MIR-623","HSA-MIR-1231","FOXC1","FOXN1","DMRTC1","WNT5A","BTG2"]

# Top regulators by centrality
netcentrality = {}
netcentrality[0] = networkx.degree_centrality(net01)
netcentrality[1] = networkx.in_degree_centrality(net01)
netcentrality[2] = networkx.out_degree_centrality(net01)
netcentrality[3] = networkx.betweenness_centrality(net01)
netcentrality[4] = networkx.closeness_centrality(net01)
netcentrality[5] = networkx.pagerank(net01)

top_reg_by_centrality = {}
for cen in range(6):
    top_reg_by_centrality[cen] = []
    reglist = []
    for nodename in regulator_nodes:
        reglist.append([netcentrality[cen][nodename], nodename])
    reglist.sort(reverse=True)
    for i in range(25):
        top_reg_by_centrality[cen].append(reglist[i][1])

# Top regulators by K-core
net03 = net01.subgraph(regulator_nodes)
not_leaf = []
for nodename in net03.nodes():
    if net03.out_degree(nodename) > 0:
        not_leaf.append(nodename)
net03 = net03.subgraph(not_leaf)
net03.remove_edges_from(net03.selfloop_edges())
netcorenumber = networkx.core_number(net03)

# Top regulators by fold enrichment of out-degree
fold_enrichment = []
top_reg_by_fold_enrichment = []
for nodename in regulator_nodes:
    n1 = net01.out_degree(nodename)
    n2 = len(net01.nodes())
    n3 = net02.out_degree(nodename)
    n4 = len(net02.nodes())
    if n1 > 10:
        fe = (float(n1) / float(n2)) / (float(n3) / float(n4))
        fold_enrichment.append([fe, nodename, n1, n2, n3, n4])
fold_enrichment.sort(reverse=True)
for i in range(25):
    top_reg_by_fold_enrichment.append(fold_enrichment[i][1])
